# Supplementary material for: Global, regional, and national burdens of interpersonal violence in young women aged 10–24 years from 1990 to 2019: a trend analysis based on the global burden of disease study 2019
Source: Front Psychol. 2024 Jan 11;14:1241862. doi: 10.3389/fpsyg.2023.1241862 (PMC10811790; doi:10.3389/fpsyg.2023.1241862)
Supplement: Supplementary file 1 [file Table_1.XLSX]

## Sheet: Table S1
Table S1: National AAPCs in prevalence, incidence, Deaths, and DALYs of Physical violence by firearm, Physical violence by other means, Physical violence by sharp object and Sexual violence.
measure	cause	location	AAPC	AAPC C.I. Low	AAPC C.I. High	Statistically Significant (0=No 1=Yes)
DALYs (Disability-Adjusted Life Years)	Interpersonal violence	Afghanistan	-0.8446	-1.2871	-0.2202	1
DALYs (Disability-Adjusted Life Years)	Physical violence by firearm	Afghanistan	-3.1401	-5.9875	-1.2567	1
DALYs (Disability-Adjusted Life Years)	Physical violence by other means	Afghanistan	-0.6438	-0.7895	-0.4714	1
DALYs (Disability-Adjusted Life Years)	Physical violence by sharp object	Afghanistan	-3.5866	-5.1174	-2.1938	1
DALYs (Disability-Adjusted Life Years)	Sexual violence	Afghanistan	-0.0034	-0.0264	0.0207	0
DALYs (Disability-Adjusted Life Years)	Interpersonal violence	Albania	-1.9435	-2.1831	-1.6849	1
DALYs (Disability-Adjusted Life Years)	Physical violence by firearm	Albania	-2.5874	-3.0421	-2.2	1
DALYs (Disability-Adjusted Life Years)	Physical violence by other means	Albania	-2.1381	-2.2965	-1.9935	1
DALYs (Disability-Adjusted Life Years)	Physical violence by sharp object	Albania	-3.1341	-3.3171	-2.9584	1
DALYs (Disability-Adjusted Life Years)	Sexual violence	Albania	0.2592	0.2415	0.2741	1
DALYs (Disability-Adjusted Life Years)	Interpersonal violence	Algeria	-0.9808	-1.2053	-0.7602	1
DALYs (Disability-Adjusted Life Years)	Physical violence by firearm	Algeria	-1.9413	-2.6529	-0.8473	1
DALYs (Disability-Adjusted Life Years)	Physical violence by other means	Algeria	-1.5907	-1.6495	-1.5244	1
DALYs (Disability-Adjusted Life Years)	Physical violence by sharp object	Algeria	-3.8282	-4.2791	-3.2221	1
DALYs (Disability-Adjusted Life Years)	Sexual violence	Algeria	0.1143	0.1048	0.1227	1
DALYs (Disability-Adjusted Life Years)	Interpersonal violence	American Samoa	-0.6062	-0.6484	-0.5717	1
DALYs (Disability-Adjusted Life Years)	Physical violence by firearm	American Samoa	-0.3305	-0.5077	-0.1478	1
DALYs (Disability-Adjusted Life Years)	Physical violence by other means	American Samoa	-1.0628	-1.1593	-0.9931	1
DALYs (Disability-Adjusted Life Years)	Physical violence by sharp object	American Samoa	-2.0427	-2.2869	-1.7703	1
DALYs (Disability-Adjusted Life Years)	Sexual violence	American Samoa	-0.0472	-0.0544	-0.0396	1
DALYs (Disability-Adjusted Life Years)	Interpersonal violence	Andorra	-0.5021	-0.5512	-0.452	1
DALYs (Disability-Adjusted Life Years)	Physical violence by firearm	Andorra	-1.5451	-1.6078	-1.4679	1
DALYs (Disability-Adjusted Life Years)	Physical violence by other means	Andorra	-1.0938	-1.1464	-1.0337	1
DALYs (Disability-Adjusted Life Years)	Physical violence by sharp object	Andorra	-1.5253	-1.6201	-1.4141	1
DALYs (Disability-Adjusted Life Years)	Sexual violence	Andorra	-0.1065	-0.1413	-0.0682	1
DALYs (Disability-Adjusted Life Years)	Interpersonal violence	Angola	-0.3686	-0.4519	-0.2783	1
DALYs (Disability-Adjusted Life Years)	Physical violence by firearm	Angola	-0.8776	-1.0208	-0.726	1
DALYs (Disability-Adjusted Life Years)	Physical violence by other means	Angola	-0.5906	-0.7366	-0.4511	1
DALYs (Disability-Adjusted Life Years)	Physical violence by sharp object	Angola	-0.1348	-0.2825	0.0475	0
DALYs (Disability-Adjusted Life Years)	Sexual violence	Angola	-0.0499	-0.0538	-0.0457	1
DALYs (Disability-Adjusted Life Years)	Interpersonal violence	Antigua and Barbuda	-0.3739	-0.7304	-0.0258	1
DALYs (Disability-Adjusted Life Years)	Physical violence by firearm	Antigua and Barbuda	-0.5361	-1.2759	-0.009	1
DALYs (Disability-Adjusted Life Years)	Physical violence by other means	Antigua and Barbuda	-0.9494	-1.3628	-0.5381	1
DALYs (Disability-Adjusted Life Years)	Physical violence by sharp object	Antigua and Barbuda	-0.3027	-0.7074	0.0974	0
DALYs (Disability-Adjusted Life Years)	Sexual violence	Antigua and Barbuda	0.0945	0.0906	0.0982	1
DALYs (Disability-Adjusted Life Years)	Interpersonal violence	Argentina	0.2903	-0.1152	0.7449	0
DALYs (Disability-Adjusted Life Years)	Physical violence by firearm	Argentina	-0.585	-1.0989	0.0795	0
DALYs (Disability-Adjusted Life Years)	Physical violence by other means	Argentina	0.3105	-0.2007	0.8051	0
DALYs (Disability-Adjusted Life Years)	Physical violence by sharp object	Argentina	1.6129	0.8767	2.3563	1
DALYs (Disability-Adjusted Life Years)	Sexual violence	Argentina	0.1594	0.1547	0.1637	1
DALYs (Disability-Adjusted Life Years)	Interpersonal violence	Armenia	-0.8654	-1.4812	-0.3312	1
DALYs (Disability-Adjusted Life Years)	Physical violence by firearm	Armenia	-1.9342	-3.2435	-0.8702	1
DALYs (Disability-Adjusted Life Years)	Physical violence by other means	Armenia	-1.2568	-2.029	-0.6048	1
DALYs (Disability-Adjusted Life Years)	Physical violence by sharp object	Armenia	0.1515	-0.6158	0.8538	0
DALYs (Disability-Adjusted Life Years)	Sexual violence	Armenia	0.0541	0.041	0.0671	1
DALYs (Disability-Adjusted Life Years)	Interpersonal violence	Australia	-2.054	-2.4159	-1.6994	1
DALYs (Disability-Adjusted Life Years)	Physical violence by firearm	Australia	-5.7164	-6.7199	-4.7055	1
DALYs (Disability-Adjusted Life Years)	Physical violence by other means	Australia	-2.2465	-2.7547	-1.7906	1
DALYs (Disability-Adjusted Life Years)	Physical violence by sharp object	Australia	-2.771	-3.7866	-1.776	1
DALYs (Disability-Adjusted Life Years)	Sexual violence	Australia	-0.0504	-0.0557	-0.0446	1
DALYs (Disability-Adjusted Life Years)	Interpersonal violence	Austria	-1.0475	-1.3424	-0.7702	1
DALYs (Disability-Adjusted Life Years)	Physical violence by firearm	Austria	-4.4393	-5.5726	-3.312	1
DALYs (Disability-Adjusted Life Years)	Physical violence by other means	Austria	-0.8457	-1.4015	-0.308	1
DALYs (Disability-Adjusted Life Years)	Physical violence by sharp object	Austria	-1.988	-2.9285	-1.0355	1
DALYs (Disability-Adjusted Life Years)	Sexual violence	Austria	-0.1228	-0.1297	-0.1156	1
DALYs (Disability-Adjusted Life Years)	Interpersonal violence	Azerbaijan	-2.5524	-2.7635	-2.3443	1
DALYs (Disability-Adjusted Life Years)	Physical violence by firearm	Azerbaijan	-3.2037	-3.405	-2.9651	1
DALYs (Disability-Adjusted Life Years)	Physical violence by other means	Azerbaijan	-3.1681	-3.4034	-2.9315	1
DALYs (Disability-Adjusted Life Years)	Physical violence by sharp object	Azerbaijan	-2.8346	-3.0196	-2.618	1
DALYs (Disability-Adjusted Life Years)	Sexual violence	Azerbaijan	0.0396	0.0194	0.0598	1
DALYs (Disability-Adjusted Life Years)	Interpersonal violence	Bahamas	1.0136	0.384	1.5287	1
DALYs (Disability-Adjusted Life Years)	Physical violence by firearm	Bahamas	1.2941	0.278	2.0646	1
DALYs (Disability-Adjusted Life Years)	Physical violence by other means	Bahamas	0.404	-0.0873	0.7535	0
DALYs (Disability-Adjusted Life Years)	Physical violence by sharp object	Bahamas	1.1664	0.3502	1.7673	1
DALYs (Disability-Adjusted Life Years)	Sexual violence	Bahamas	-0.0179	-0.0268	-0.0104	1
DALYs (Disability-Adjusted Life Years)	Interpersonal violence	Bahrain	-0.2323	-0.3656	-0.0827	1
DALYs (Disability-Adjusted Life Years)	Physical violence by firearm	Bahrain	-3.1447	-3.3778	-2.8947	1
DALYs (Disability-Adjusted Life Years)	Physical violence by other means	Bahrain	0.5197	0.3291	0.6937	1
DALYs (Disability-Adjusted Life Years)	Physical violence by sharp object	Bahrain	-2.0946	-2.4346	-1.7467	1
DALYs (Disability-Adjusted Life Years)	Sexual violence	Bahrain	-0.0082	-0.0378	0.0238	0
DALYs (Disability-Adjusted Life Years)	Interpersonal violence	Bangladesh	-1.5763	-1.674	-1.4709	1
DALYs (Disability-Adjusted Life Years)	Physical violence by firearm	Bangladesh	-3.1565	-3.362	-2.944	1
DALYs (Disability-Adjusted Life Years)	Physical violence by other means	Bangladesh	-1.3514	-1.4991	-1.1854	1
DALYs (Disability-Adjusted Life Years)	Physical violence by sharp object	Bangladesh	-3.1538	-3.3756	-2.9604	1
DALYs (Disability-Adjusted Life Years)	Sexual violence	Bangladesh	0.163	0.1176	0.2041	1
DALYs (Disability-Adjusted Life Years)	Interpersonal violence	Barbados	-0.1781	-0.5962	0.2615	0
DALYs (Disability-Adjusted Life Years)	Physical violence by firearm	Barbados	0.9549	0.273	1.7382	1
DALYs (Disability-Adjusted Life Years)	Physical violence by other means	Barbados	-0.6599	-1.1379	-0.0931	1
DALYs (Disability-Adjusted Life Years)	Physical violence by sharp object	Barbados	-0.2024	-0.6757	0.2862	0
DALYs (Disability-Adjusted Life Years)	Sexual violence	Barbados	0.0031	-0.0017	0.0074	0
DALYs (Disability-Adjusted Life Years)	Interpersonal violence	Belarus	-2.1027	-2.5654	-1.6818	1
DALYs (Disability-Adjusted Life Years)	Physical violence by firearm	Belarus	-2.482	-3.0167	-1.9118	1
DALYs (Disability-Adjusted Life Years)	Physical violence by other means	Belarus	-2.3356	-2.8458	-1.8636	1
DALYs (Disability-Adjusted Life Years)	Physical violence by sharp object	Belarus	-2.8632	-3.3205	-2.4364	1
DALYs (Disability-Adjusted Life Years)	Sexual violence	Belarus	-0.0378	-0.0489	-0.0281	1
DALYs (Disability-Adjusted Life Years)	Interpersonal violence	Belgium	-1.1616	-1.5395	-0.7317	1
DALYs (Disability-Adjusted Life Years)	Physical violence by firearm	Belgium	-4.266	-5.3675	-2.9281	1
DALYs (Disability-Adjusted Life Years)	Physical violence by other means	Belgium	-1.1335	-1.4717	-0.696	1
DALYs (Disability-Adjusted Life Years)	Physical violence by sharp object	Belgium	-1.1738	-2.0834	-0.0821	1
DALYs (Disability-Adjusted Life Years)	Sexual violence	Belgium	-0.1052	-0.1125	-0.0964	1
DALYs (Disability-Adjusted Life Years)	Interpersonal violence	Belize	1.2875	0.9117	1.6323	1
DALYs (Disability-Adjusted Life Years)	Physical violence by firearm	Belize	1.8222	1.4245	2.2356	1
DALYs (Disability-Adjusted Life Years)	Physical violence by other means	Belize	0.4134	-0.0864	0.9789	0
DALYs (Disability-Adjusted Life Years)	Physical violence by sharp object	Belize	1.2513	0.6582	1.8213	1
DALYs (Disability-Adjusted Life Years)	Sexual violence	Belize	0.1524	0.149	0.1554	1
DALYs (Disability-Adjusted Life Years)	Interpersonal violence	Benin	0.4769	0.4454	0.5064	1
DALYs (Disability-Adjusted Life Years)	Physical violence by firearm	Benin	0.1856	0.138	0.2319	1
DALYs (Disability-Adjusted Life Years)	Physical violence by other means	Benin	0.4087	0.3239	0.488	1
DALYs (Disability-Adjusted Life Years)	Physical violence by sharp object	Benin	1.2542	1.2206	1.2871	1
DALYs (Disability-Adjusted Life Years)	Sexual violence	Benin	0.012	0.0101	0.0141	1
DALYs (Disability-Adjusted Life Years)	Interpersonal violence	Bermuda	-1.28	-1.8247	-0.8959	1
DALYs (Disability-Adjusted Life Years)	Physical violence by firearm	Bermuda	-0.3748	-1.0298	0.4237	0
DALYs (Disability-Adjusted Life Years)	Physical violence by other means	Bermuda	-1.396	-1.9024	-0.8977	1
DALYs (Disability-Adjusted Life Years)	Physical violence by sharp object	Bermuda	-1.5816	-2.1829	-1.1553	1
DALYs (Disability-Adjusted Life Years)	Sexual violence	Bermuda	-0.1592	-0.1641	-0.1542	1
DALYs (Disability-Adjusted Life Years)	Interpersonal violence	Bhutan	-0.8052	-0.8628	-0.7399	1
DALYs (Disability-Adjusted Life Years)	Physical violence by firearm	Bhutan	-2.9095	-3.0035	-2.785	1
DALYs (Disability-Adjusted Life Years)	Physical violence by other means	Bhutan	-1.5749	-1.6684	-1.4782	1
DALYs (Disability-Adjusted Life Years)	Physical violence by sharp object	Bhutan	-2.0096	-2.0982	-1.8952	1
DALYs (Disability-Adjusted Life Years)	Sexual violence	Bhutan	0.2027	0.1897	0.215	1
DALYs (Disability-Adjusted Life Years)	Interpersonal violence	Bolivia (Plurinational State of)	-1.3087	-1.3871	-1.2305	1
DALYs (Disability-Adjusted Life Years)	Physical violence by firearm	Bolivia (Plurinational State of)	-1.7893	-1.8586	-1.7181	1
DALYs (Disability-Adjusted Life Years)	Physical violence by other means	Bolivia (Plurinational State of)	-1.8001	-1.9156	-1.6843	1
DALYs (Disability-Adjusted Life Years)	Physical violence by sharp object	Bolivia (Plurinational State of)	-1.1105	-1.1788	-1.0419	1
DALYs (Disability-Adjusted Life Years)	Sexual violence	Bolivia (Plurinational State of)	0.175	0.16	0.1891	1
DALYs (Disability-Adjusted Life Years)	Interpersonal violence	Bosnia and Herzegovina	-1.1837	-1.3411	-1.0447	1
DALYs (Disability-Adjusted Life Years)	Physical violence by firearm	Bosnia and Herzegovina	-0.5382	-0.7298	-0.3342	1
DALYs (Disability-Adjusted Life Years)	Physical violence by other means	Bosnia and Herzegovina	-1.6144	-1.8264	-1.4066	1
DALYs (Disability-Adjusted Life Years)	Physical violence by sharp object	Bosnia and Herzegovina	-1.4414	-1.6124	-1.2979	1
DALYs (Disability-Adjusted Life Years)	Sexual violence	Bosnia and Herzegovina	0.0894	0.0752	0.1066	1
DALYs (Disability-Adjusted Life Years)	Interpersonal violence	Botswana	4.9587	4.833	5.0555	1
DALYs (Disability-Adjusted Life Years)	Physical violence by firearm	Botswana	5.9836	5.8186	6.1257	1
DALYs (Disability-Adjusted Life Years)	Physical violence by other means	Botswana	6.2725	6.0951	6.4082	1
DALYs (Disability-Adjusted Life Years)	Physical violence by sharp object	Botswana	7.0431	6.9085	7.1622	1
DALYs (Disability-Adjusted Life Years)	Sexual violence	Botswana	0.1483	0.1435	0.1527	1
DALYs (Disability-Adjusted Life Years)	Interpersonal violence	Brazil	0.2303	0.1026	0.3755	1
DALYs (Disability-Adjusted Life Years)	Physical violence by firearm	Brazil	0.9462	0.7171	1.1995	1
DALYs (Disability-Adjusted Life Years)	Physical violence by other means	Brazil	-1.6489	-1.9291	-1.3706	1
DALYs (Disability-Adjusted Life Years)	Physical violence by sharp object	Brazil	0.3322	-0.1297	1.0411	0
DALYs (Disability-Adjusted Life Years)	Sexual violence	Brazil	0.1665	0.1613	0.1717	1
DALYs (Disability-Adjusted Life Years)	Interpersonal violence	Brunei Darussalam	-0.4845	-0.5548	-0.4255	1
DALYs (Disability-Adjusted Life Years)	Physical violence by firearm	Brunei Darussalam	-0.2233	-0.3437	-0.1229	1
DALYs (Disability-Adjusted Life Years)	Physical violence by other means	Brunei Darussalam	-0.8628	-0.9654	-0.7762	1
DALYs (Disability-Adjusted Life Years)	Physical violence by sharp object	Brunei Darussalam	-0.8052	-0.9096	-0.6935	1
DALYs (Disability-Adjusted Life Years)	Sexual violence	Brunei Darussalam	0.1238	0.119	0.1289	1
DALYs (Disability-Adjusted Life Years)	Interpersonal violence	Bulgaria	-1.9988	-2.444	-1.3789	1
DALYs (Disability-Adjusted Life Years)	Physical violence by firearm	Bulgaria	0.4809	-1.0348	1.9721	0
DALYs (Disability-Adjusted Life Years)	Physical violence by other means	Bulgaria	-2.9612	-5.3508	-1.8174	1
DALYs (Disability-Adjusted Life Years)	Physical violence by sharp object	Bulgaria	-3.3144	-4.0905	-2.321	1
DALYs (Disability-Adjusted Life Years)	Sexual violence	Bulgaria	-0.0339	-0.043	-0.0239	1
DALYs (Disability-Adjusted Life Years)	Interpersonal violence	Burkina Faso	0.3034	0.2308	0.3619	1
DALYs (Disability-Adjusted Life Years)	Physical violence by firearm	Burkina Faso	0.2376	0.165	0.2974	1
DALYs (Disability-Adjusted Life Years)	Physical violence by other means	Burkina Faso	0.2045	0.1201	0.2718	1
DALYs (Disability-Adjusted Life Years)	Physical violence by sharp object	Burkina Faso	0.681	0.6179	0.7339	1
DALYs (Disability-Adjusted Life Years)	Sexual violence	Burkina Faso	0.0845	0.0084	0.1564	1
DALYs (Disability-Adjusted Life Years)	Interpersonal violence	Burundi	-0.0492	-0.6423	0.5462	0
DALYs (Disability-Adjusted Life Years)	Physical violence by firearm	Burundi	-0.0656	-0.338	0.1961	0
DALYs (Disability-Adjusted Life Years)	Physical violence by other means	Burundi	0.078	-0.1144	0.2588	0
DALYs (Disability-Adjusted Life Years)	Physical violence by sharp object	Burundi	0.5913	-1.9002	3.6553	0
DALYs (Disability-Adjusted Life Years)	Sexual violence	Burundi	0.0005	-0.0202	0.0202	0
DALYs (Disability-Adjusted Life Years)	Interpersonal violence	Cabo Verde	0.8621	0.7612	0.9628	1
DALYs (Disability-Adjusted Life Years)	Physical violence by firearm	Cabo Verde	-0.0159	-0.2221	0.2	0
DALYs (Disability-Adjusted Life Years)	Physical violence by other means	Cabo Verde	0.611	0.5211	0.7077	1
DALYs (Disability-Adjusted Life Years)	Physical violence by sharp object	Cabo Verde	1.7689	1.6386	1.9068	1
DALYs (Disability-Adjusted Life Years)	Sexual violence	Cabo Verde	0.1463	0.1388	0.1541	1
DALYs (Disability-Adjusted Life Years)	Interpersonal violence	Cambodia	-1.7186	-1.7736	-1.67	1
DALYs (Disability-Adjusted Life Years)	Physical violence by firearm	Cambodia	-2.3517	-2.4092	-2.2894	1
DALYs (Disability-Adjusted Life Years)	Physical violence by other means	Cambodia	-2.3817	-2.4364	-2.3232	1
DALYs (Disability-Adjusted Life Years)	Physical violence by sharp object	Cambodia	-1.8231	-1.8829	-1.7722	1
DALYs (Disability-Adjusted Life Years)	Sexual violence	Cambodia	-0.2809	-0.2976	-0.2646	1
DALYs (Disability-Adjusted Life Years)	Interpersonal violence	Cameroon	-0.2978	-0.4408	-0.1401	1
DALYs (Disability-Adjusted Life Years)	Physical violence by firearm	Cameroon	-1.5612	-1.9005	-1.2402	1
DALYs (Disability-Adjusted Life Years)	Physical violence by other means	Cameroon	-0.3694	-0.4896	-0.2399	1
DALYs (Disability-Adjusted Life Years)	Physical violence by sharp object	Cameroon	-0.1567	-0.3912	0.067	0
DALYs (Disability-Adjusted Life Years)	Sexual violence	Cameroon	-0.0123	-0.0618	0.0402	0
DALYs (Disability-Adjusted Life Years)	Interpersonal violence	Canada	-1.8755	-2.2958	-1.5795	1
DALYs (Disability-Adjusted Life Years)	Physical violence by firearm	Canada	-3.1908	-3.9623	-2.4446	1
DALYs (Disability-Adjusted Life Years)	Physical violence by other means	Canada	-2.3877	-3.0121	-1.8074	1
DALYs (Disability-Adjusted Life Years)	Physical violence by sharp object	Canada	-2.5421	-3.5878	-1.7114	1
DALYs (Disability-Adjusted Life Years)	Sexual violence	Canada	-0.0213	-0.0271	-0.0155	1
DALYs (Disability-Adjusted Life Years)	Interpersonal violence	Central African Republic	2.1573	0.3482	3.7097	1
DALYs (Disability-Adjusted Life Years)	Physical violence by firearm	Central African Republic	-0.0722	-0.5205	0.4417	0
DALYs (Disability-Adjusted Life Years)	Physical violence by other means	Central African Republic	0.2824	-0.0358	0.6895	0
DALYs (Disability-Adjusted Life Years)	Physical violence by sharp object	Central African Republic	6.1904	1.7114	11.6347	1
DALYs (Disability-Adjusted Life Years)	Sexual violence	Central African Republic	-0.0289	-0.0529	-0.0087	1
DALYs (Disability-Adjusted Life Years)	Interpersonal violence	Chad	0.7056	0.359	1.0565	1
DALYs (Disability-Adjusted Life Years)	Physical violence by firearm	Chad	0.6525	0.0202	1.4601	1
DALYs (Disability-Adjusted Life Years)	Physical violence by other means	Chad	0.666	0.4998	0.8154	1
DALYs (Disability-Adjusted Life Years)	Physical violence by sharp object	Chad	1.4577	0.9984	1.892	1
DALYs (Disability-Adjusted Life Years)	Sexual violence	Chad	-0.0925	-0.0956	-0.0892	1
DALYs (Disability-Adjusted Life Years)	Interpersonal violence	Chile	-2.2424	-2.4618	-2.0623	1
DALYs (Disability-Adjusted Life Years)	Physical violence by firearm	Chile	-1.9374	-2.508	-1.3757	1
DALYs (Disability-Adjusted Life Years)	Physical violence by other means	Chile	-5.4784	-5.855	-5.0537	1
DALYs (Disability-Adjusted Life Years)	Physical violence by sharp object	Chile	1.3793	0.766	1.9552	1
DALYs (Disability-Adjusted Life Years)	Sexual violence	Chile	0.007	-0.0031	0.0167	0
DALYs (Disability-Adjusted Life Years)	Interpersonal violence	China	-1.472	-1.5513	-1.3926	1
DALYs (Disability-Adjusted Life Years)	Physical violence by firearm	China	-2.2591	-2.3762	-2.1159	1
DALYs (Disability-Adjusted Life Years)	Physical violence by other means	China	-3.4829	-3.7534	-3.164	1
DALYs (Disability-Adjusted Life Years)	Physical violence by sharp object	China	-4.0042	-4.1721	-3.7831	1
DALYs (Disability-Adjusted Life Years)	Sexual violence	China	-0.0621	-0.0821	-0.0392	1
DALYs (Disability-Adjusted Life Years)	Interpersonal violence	Colombia	-3.1481	-3.8282	-2.6594	1
DALYs (Disability-Adjusted Life Years)	Physical violence by firearm	Colombia	-4.2425	-4.9785	-3.7068	1
DALYs (Disability-Adjusted Life Years)	Physical violence by other means	Colombia	-0.9206	-1.3898	-0.5009	1
DALYs (Disability-Adjusted Life Years)	Physical violence by sharp object	Colombia	-2.5192	-3.8003	-1.9124	1
DALYs (Disability-Adjusted Life Years)	Sexual violence	Colombia	0.075	0.0209	0.1164	1
DALYs (Disability-Adjusted Life Years)	Interpersonal violence	Comoros	1.3193	-0.2225	3.0407	0
DALYs (Disability-Adjusted Life Years)	Physical violence by firearm	Comoros	0.8174	-0.4865	2.5258	0
DALYs (Disability-Adjusted Life Years)	Physical violence by other means	Comoros	0.2462	-0.9646	1.311	0
DALYs (Disability-Adjusted Life Years)	Physical violence by sharp object	Comoros	3.5218	1.4748	7.4355	1
DALYs (Disability-Adjusted Life Years)	Sexual violence	Comoros	0.1019	0.0672	0.1315	1
DALYs (Disability-Adjusted Life Years)	Interpersonal violence	Congo	-0.2211	-0.3287	-0.058	1
DALYs (Disability-Adjusted Life Years)	Physical violence by firearm	Congo	-0.4959	-0.666	-0.2509	1
DALYs (Disability-Adjusted Life Years)	Physical violence by other means	Congo	-0.4039	-0.5631	-0.1671	1
DALYs (Disability-Adjusted Life Years)	Physical violence by sharp object	Congo	-0.0186	-0.1785	0.203	0
DALYs (Disability-Adjusted Life Years)	Sexual violence	Congo	-0.0004	-0.0049	0.0031	0
DALYs (Disability-Adjusted Life Years)	Interpersonal violence	Cook Islands	-0.837	-0.8836	-0.8051	1
DALYs (Disability-Adjusted Life Years)	Physical violence by firearm	Cook Islands	-1.9728	-2.0721	-1.8817	1
DALYs (Disability-Adjusted Life Years)	Physical violence by other means	Cook Islands	-2.4598	-2.5485	-2.3589	1
DALYs (Disability-Adjusted Life Years)	Physical violence by sharp object	Cook Islands	-2.5252	-2.6034	-2.4522	1
DALYs (Disability-Adjusted Life Years)	Sexual violence	Cook Islands	0.0719	0.0617	0.0824	1
DALYs (Disability-Adjusted Life Years)	Interpersonal violence	Costa Rica	1.367	0.9286	1.8116	1
DALYs (Disability-Adjusted Life Years)	Physical violence by firearm	Costa Rica	2.8946	2.065	3.7106	1
DALYs (Disability-Adjusted Life Years)	Physical violence by other means	Costa Rica	1.5209	0.721	2.3168	1
DALYs (Disability-Adjusted Life Years)	Physical violence by sharp object	Costa Rica	-1.3921	-3.1337	-0.1193	1
DALYs (Disability-Adjusted Life Years)	Sexual violence	Costa Rica	0.1413	0.1363	0.1478	1
DALYs (Disability-Adjusted Life Years)	Interpersonal violence	Croatia	-1.9899	-2.5341	-1.4204	1
DALYs (Disability-Adjusted Life Years)	Physical violence by firearm	Croatia	-3.7665	-6.3089	-1.9131	1
DALYs (Disability-Adjusted Life Years)	Physical violence by other means	Croatia	-2.1445	-2.7829	-1.5597	1
DALYs (Disability-Adjusted Life Years)	Physical violence by sharp object	Croatia	-3.0845	-4.3262	-1.6718	1
DALYs (Disability-Adjusted Life Years)	Sexual violence	Croatia	0.0854	0.0751	0.0961	1
DALYs (Disability-Adjusted Life Years)	Interpersonal violence	Cuba	-2.6647	-3.1172	-2.306	1
DALYs (Disability-Adjusted Life Years)	Physical violence by firearm	Cuba	-5.3584	-6.5985	-4.0563	1
DALYs (Disability-Adjusted Life Years)	Physical violence by other means	Cuba	-2.5423	-3.1493	-1.9	1
DALYs (Disability-Adjusted Life Years)	Physical violence by sharp object	Cuba	-3.1558	-3.7777	-2.6795	1
DALYs (Disability-Adjusted Life Years)	Sexual violence	Cuba	-0.128	-0.1513	-0.1013	1
DALYs (Disability-Adjusted Life Years)	Interpersonal violence	Cyprus	-0.7519	-0.8244	-0.6711	1
DALYs (Disability-Adjusted Life Years)	Physical violence by firearm	Cyprus	0.7551	0.5597	0.9275	1
DALYs (Disability-Adjusted Life Years)	Physical violence by other means	Cyprus	-1.807	-1.951	-1.6887	1
DALYs (Disability-Adjusted Life Years)	Physical violence by sharp object	Cyprus	-1.9688	-2.1934	-1.6855	1
DALYs (Disability-Adjusted Life Years)	Sexual violence	Cyprus	0.1214	0.1137	0.1288	1
DALYs (Disability-Adjusted Life Years)	Interpersonal violence	Czechia	-2.6161	-3.0515	-2.27	1
DALYs (Disability-Adjusted Life Years)	Physical violence by firearm	Czechia	-0.6435	-1.9325	1.2937	0
DALYs (Disability-Adjusted Life Years)	Physical violence by other means	Czechia	-2.9573	-3.6951	-2.1961	1
DALYs (Disability-Adjusted Life Years)	Physical violence by sharp object	Czechia	-3.5853	-4.3626	-2.6706	1
DALYs (Disability-Adjusted Life Years)	Sexual violence	Czechia	0.002	-0.0118	0.017	0
DALYs (Disability-Adjusted Life Years)	Interpersonal violence	C么te d'Ivoire	0.2839	0.1449	0.3917	1
DALYs (Disability-Adjusted Life Years)	Physical violence by firearm	C么te d'Ivoire	0.0727	-0.1608	0.2879	0
DALYs (Disability-Adjusted Life Years)	Physical violence by other means	C么te d'Ivoire	0.2035	0.1602	0.2543	1
DALYs (Disability-Adjusted Life Years)	Physical violence by sharp object	C么te d'Ivoire	1.1342	0.9692	1.3081	1
DALYs (Disability-Adjusted Life Years)	Sexual violence	C么te d'Ivoire	0.0029	-0.0023	0.0076	0
DALYs (Disability-Adjusted Life Years)	Interpersonal violence	Democratic People's Republic of Korea	-0.651	-0.6746	-0.6288	1
DALYs (Disability-Adjusted Life Years)	Physical violence by firearm	Democratic People's Republic of Korea	-1.5259	-1.56	-1.4859	1
DALYs (Disability-Adjusted Life Years)	Physical violence by other means	Democratic People's Republic of Korea	-1.3647	-1.4073	-1.3295	1
DALYs (Disability-Adjusted Life Years)	Physical violence by sharp object	Democratic People's Republic of Korea	-1.078	-1.1153	-1.0414	1
DALYs (Disability-Adjusted Life Years)	Sexual violence	Democratic People's Republic of Korea	0.0273	0.0181	0.0372	1
DALYs (Disability-Adjusted Life Years)	Interpersonal violence	Democratic Republic of the Congo	0.6977	0.1744	1.4533	1
DALYs (Disability-Adjusted Life Years)	Physical violence by firearm	Democratic Republic of the Congo	-0.2782	-0.4939	-0.0594	1
DALYs (Disability-Adjusted Life Years)	Physical violence by other means	Democratic Republic of the Congo	-0.3036	-0.5602	-0.0674	1
DALYs (Disability-Adjusted Life Years)	Physical violence by sharp object	Democratic Republic of the Congo	3.6718	1.5089	7.1286	1
DALYs (Disability-Adjusted Life Years)	Sexual violence	Democratic Republic of the Congo	0.0271	-0.0007	0.0567	0
DALYs (Disability-Adjusted Life Years)	Interpersonal violence	Denmark	-1.8383	-2.4748	-1.3289	1
DALYs (Disability-Adjusted Life Years)	Physical violence by firearm	Denmark	-4.3835	-6.4446	-2.9469	1
DALYs (Disability-Adjusted Life Years)	Physical violence by other means	Denmark	-4.0328	-4.7712	-3.3396	1
DALYs (Disability-Adjusted Life Years)	Physical violence by sharp object	Denmark	-2.5105	-3.8041	-1.2324	1
DALYs (Disability-Adjusted Life Years)	Sexual violence	Denmark	-0.0605	-0.0743	-0.0488	1
DALYs (Disability-Adjusted Life Years)	Interpersonal violence	Djibouti	-0.0405	-0.7815	0.6228	0
DALYs (Disability-Adjusted Life Years)	Physical violence by firearm	Djibouti	0.4601	0.0181	0.8655	1
DALYs (Disability-Adjusted Life Years)	Physical violence by other means	Djibouti	0.7669	0.3191	1.1616	1
DALYs (Disability-Adjusted Life Years)	Physical violence by sharp object	Djibouti	-2.7698	-4.6324	-1.7461	1
DALYs (Disability-Adjusted Life Years)	Sexual violence	Djibouti	0.023	0.0138	0.033	1
DALYs (Disability-Adjusted Life Years)	Interpersonal violence	Dominica	1.0176	0.789	1.202	1
DALYs (Disability-Adjusted Life Years)	Physical violence by firearm	Dominica	1.5973	1.3202	1.8516	1
DALYs (Disability-Adjusted Life Years)	Physical violence by other means	Dominica	0.8475	0.5733	1.0911	1
DALYs (Disability-Adjusted Life Years)	Physical violence by sharp object	Dominica	1.0894	0.8505	1.3043	1
DALYs (Disability-Adjusted Life Years)	Sexual violence	Dominica	0.0718	0.0622	0.0818	1
DALYs (Disability-Adjusted Life Years)	Interpersonal violence	Dominican Republic	1.3995	1.2134	1.5352	1
DALYs (Disability-Adjusted Life Years)	Physical violence by firearm	Dominican Republic	1.4414	1.2543	1.5785	1
DALYs (Disability-Adjusted Life Years)	Physical violence by other means	Dominican Republic	0.5223	0.3753	0.6775	1
DALYs (Disability-Adjusted Life Years)	Physical violence by sharp object	Dominican Republic	4.3213	4.1907	4.4382	1
DALYs (Disability-Adjusted Life Years)	Sexual violence	Dominican Republic	0.042	-0.0272	0.1018	0
DALYs (Disability-Adjusted Life Years)	Interpersonal violence	Ecuador	1.1925	0.8637	1.4261	1
DALYs (Disability-Adjusted Life Years)	Physical violence by firearm	Ecuador	-0.205	-0.6747	0.214	0
DALYs (Disability-Adjusted Life Years)	Physical violence by other means	Ecuador	2.1869	1.975	2.3673	1
DALYs (Disability-Adjusted Life Years)	Physical violence by sharp object	Ecuador	1.6742	1.3356	1.976	1
DALYs (Disability-Adjusted Life Years)	Sexual violence	Ecuador	0.1182	0.0927	0.144	1
DALYs (Disability-Adjusted Life Years)	Interpersonal violence	Egypt	-0.3492	-0.4092	-0.2965	1
DALYs (Disability-Adjusted Life Years)	Physical violence by firearm	Egypt	-0.8269	-1.0902	-0.6417	1
DALYs (Disability-Adjusted Life Years)	Physical violence by other means	Egypt	-1.9809	-2.1212	-1.8408	1
DALYs (Disability-Adjusted Life Years)	Physical violence by sharp object	Egypt	0.512	0.4116	0.5983	1
DALYs (Disability-Adjusted Life Years)	Sexual violence	Egypt	-0.0167	-0.0285	-0.0048	1
DALYs (Disability-Adjusted Life Years)	Interpersonal violence	El Salvador	1.2566	-0.552	2.8533	0
DALYs (Disability-Adjusted Life Years)	Physical violence by firearm	El Salvador	-0.2595	-2.7229	1.2493	0
DALYs (Disability-Adjusted Life Years)	Physical violence by other means	El Salvador	0.8822	-0.1471	1.9059	0
DALYs (Disability-Adjusted Life Years)	Physical violence by sharp object	El Salvador	1.551	0.2918	2.8096	1
DALYs (Disability-Adjusted Life Years)	Sexual violence	El Salvador	0.2203	0.1868	0.2544	1
DALYs (Disability-Adjusted Life Years)	Interpersonal violence	Equatorial Guinea	-1.0099	-1.0727	-0.9349	1
DALYs (Disability-Adjusted Life Years)	Physical violence by firearm	Equatorial Guinea	-2.2843	-2.3834	-2.1855	1
DALYs (Disability-Adjusted Life Years)	Physical violence by other means	Equatorial Guinea	-1.6774	-1.7855	-1.5949	1
DALYs (Disability-Adjusted Life Years)	Physical violence by sharp object	Equatorial Guinea	-0.9649	-1.0552	-0.873	1
DALYs (Disability-Adjusted Life Years)	Sexual violence	Equatorial Guinea	0.0588	0.0557	0.0619	1
DALYs (Disability-Adjusted Life Years)	Interpersonal violence	Eritrea	0.9214	0.8376	0.9915	1
DALYs (Disability-Adjusted Life Years)	Physical violence by firearm	Eritrea	0.8466	0.7171	0.9827	1
DALYs (Disability-Adjusted Life Years)	Physical violence by other means	Eritrea	1.2903	1.1901	1.3709	1
DALYs (Disability-Adjusted Life Years)	Physical violence by sharp object	Eritrea	1.6181	1.4878	1.7363	1
DALYs (Disability-Adjusted Life Years)	Sexual violence	Eritrea	0.0851	0.0811	0.0882	1
DALYs (Disability-Adjusted Life Years)	Interpersonal violence	Estonia	-3.6756	-4.4574	-2.7689	1
DALYs (Disability-Adjusted Life Years)	Physical violence by firearm	Estonia	-9.3767	-12.3112	-6.5364	1
DALYs (Disability-Adjusted Life Years)	Physical violence by other means	Estonia	-2.5946	-3.9282	-1.6135	1
DALYs (Disability-Adjusted Life Years)	Physical violence by sharp object	Estonia	-6.5392	-8.5517	-5.0793	1
DALYs (Disability-Adjusted Life Years)	Sexual violence	Estonia	-0.0428	-0.0568	-0.0266	1
DALYs (Disability-Adjusted Life Years)	Interpersonal violence	Eswatini	-1.8957	-1.9448	-1.8607	1
DALYs (Disability-Adjusted Life Years)	Physical violence by firearm	Eswatini	-3.0423	-3.0848	-3.008	1
DALYs (Disability-Adjusted Life Years)	Physical violence by other means	Eswatini	-1.9992	-2.0513	-1.9595	1
DALYs (Disability-Adjusted Life Years)	Physical violence by sharp object	Eswatini	-1.6133	-1.6745	-1.5657	1
DALYs (Disability-Adjusted Life Years)	Sexual violence	Eswatini	0.1392	0.1362	0.1419	1
DALYs (Disability-Adjusted Life Years)	Interpersonal violence	Ethiopia	-1.767	-2.0876	-1.4394	1
DALYs (Disability-Adjusted Life Years)	Physical violence by firearm	Ethiopia	-2.0115	-2.0749	-1.9407	1
DALYs (Disability-Adjusted Life Years)	Physical violence by other means	Ethiopia	-1.8837	-1.9473	-1.8158	1
DALYs (Disability-Adjusted Life Years)	Physical violence by sharp object	Ethiopia	-3.1551	-4.0781	-2.1862	1
DALYs (Disability-Adjusted Life Years)	Sexual violence	Ethiopia	-1.002	-1.0498	-0.9507	1
DALYs (Disability-Adjusted Life Years)	Interpersonal violence	Fiji	0.5936	0.5068	0.6837	1
DALYs (Disability-Adjusted Life Years)	Physical violence by firearm	Fiji	2.4249	2.2266	2.5932	1
DALYs (Disability-Adjusted Life Years)	Physical violence by other means	Fiji	0.9268	0.7648	1.0897	1
DALYs (Disability-Adjusted Life Years)	Physical violence by sharp object	Fiji	0.8011	0.6407	0.9563	1
DALYs (Disability-Adjusted Life Years)	Sexual violence	Fiji	0.0503	0.0449	0.0555	1
DALYs (Disability-Adjusted Life Years)	Interpersonal violence	Finland	-1.7641	-2.1356	-1.428	1
DALYs (Disability-Adjusted Life Years)	Physical violence by firearm	Finland	-3.6219	-4.6076	-2.6408	1
DALYs (Disability-Adjusted Life Years)	Physical violence by other means	Finland	-2.3805	-2.9706	-1.8126	1
DALYs (Disability-Adjusted Life Years)	Physical violence by sharp object	Finland	-2.7278	-3.5676	-1.8936	1
DALYs (Disability-Adjusted Life Years)	Sexual violence	Finland	-0.0207	-0.0308	-0.0115	1
DALYs (Disability-Adjusted Life Years)	Interpersonal violence	France	-1.5851	-1.8037	-1.3928	1
DALYs (Disability-Adjusted Life Years)	Physical violence by firearm	France	-3.4727	-3.8976	-2.9109	1
DALYs (Disability-Adjusted Life Years)	Physical violence by other means	France	-3.3919	-3.7767	-3.0386	1
DALYs (Disability-Adjusted Life Years)	Physical violence by sharp object	France	-1.1962	-1.7593	-0.6114	1
DALYs (Disability-Adjusted Life Years)	Sexual violence	France	-0.1321	-0.1373	-0.1271	1
DALYs (Disability-Adjusted Life Years)	Interpersonal violence	Gabon	-0.3078	-0.3992	-0.2178	1
DALYs (Disability-Adjusted Life Years)	Physical violence by firearm	Gabon	-0.7264	-0.908	-0.5744	1
DALYs (Disability-Adjusted Life Years)	Physical violence by other means	Gabon	-0.5293	-0.7546	-0.3112	1
DALYs (Disability-Adjusted Life Years)	Physical violence by sharp object	Gabon	-0.2556	-0.4723	-0.1133	1
DALYs (Disability-Adjusted Life Years)	Sexual violence	Gabon	0.109	0.0786	0.1374	1
DALYs (Disability-Adjusted Life Years)	Interpersonal violence	Gambia	0.2186	0.1195	0.3028	1
DALYs (Disability-Adjusted Life Years)	Physical violence by firearm	Gambia	0.308	0.0362	0.6019	1
DALYs (Disability-Adjusted Life Years)	Physical violence by other means	Gambia	0.297	0.1231	0.4501	1
DALYs (Disability-Adjusted Life Years)	Physical violence by sharp object	Gambia	1.0736	0.8553	1.2551	1
DALYs (Disability-Adjusted Life Years)	Sexual violence	Gambia	0.0124	-0.019	0.0328	0
DALYs (Disability-Adjusted Life Years)	Interpersonal violence	Georgia	-1.6729	-2.4467	-0.6241	1
DALYs (Disability-Adjusted Life Years)	Physical violence by firearm	Georgia	-2.5617	-3.9116	-1.0415	1
DALYs (Disability-Adjusted Life Years)	Physical violence by other means	Georgia	-1.1694	-1.9384	-0.4081	1
DALYs (Disability-Adjusted Life Years)	Physical violence by sharp object	Georgia	0.9434	-0.7286	2.6871	0
DALYs (Disability-Adjusted Life Years)	Sexual violence	Georgia	-0.0021	-0.0202	0.0115	0
DALYs (Disability-Adjusted Life Years)	Interpersonal violence	Germany	-1.4465	-1.6476	-1.2583	1
DALYs (Disability-Adjusted Life Years)	Physical violence by firearm	Germany	-3.1312	-4.4508	-2.012	1
DALYs (Disability-Adjusted Life Years)	Physical violence by other means	Germany	-2.3921	-2.7452	-2.057	1
DALYs (Disability-Adjusted Life Years)	Physical violence by sharp object	Germany	-2.1071	-2.8026	-1.4055	1
DALYs (Disability-Adjusted Life Years)	Sexual violence	Germany	-0.0922	-0.1015	-0.0819	1
DALYs (Disability-Adjusted Life Years)	Interpersonal violence	Ghana	-0.8634	-1.439	-0.3691	1
DALYs (Disability-Adjusted Life Years)	Physical violence by firearm	Ghana	-1.3404	-1.4537	-1.2363	1
DALYs (Disability-Adjusted Life Years)	Physical violence by other means	Ghana	-0.7239	-2.1869	0.271	0
DALYs (Disability-Adjusted Life Years)	Physical violence by sharp object	Ghana	-0.7422	-0.8402	-0.6267	1
DALYs (Disability-Adjusted Life Years)	Sexual violence	Ghana	0.1089	0.1029	0.1148	1
DALYs (Disability-Adjusted Life Years)	Interpersonal violence	Greece	-0.5358	-0.7416	-0.333	1
DALYs (Disability-Adjusted Life Years)	Physical violence by firearm	Greece	-3.274	-5.0356	-1.7656	1
DALYs (Disability-Adjusted Life Years)	Physical violence by other means	Greece	-0.3364	-0.6159	-0.1184	1
DALYs (Disability-Adjusted Life Years)	Physical violence by sharp object	Greece	0.1322	-0.7805	1.1133	0
DALYs (Disability-Adjusted Life Years)	Sexual violence	Greece	-0.0517	-0.0575	-0.0458	1
DALYs (Disability-Adjusted Life Years)	Interpersonal violence	Greenland	-3.0013	-3.4356	-2.4231	1
DALYs (Disability-Adjusted Life Years)	Physical violence by firearm	Greenland	-2.8197	-3.2613	-2.2724	1
DALYs (Disability-Adjusted Life Years)	Physical violence by other means	Greenland	-2.9164	-3.4294	-2.185	1
DALYs (Disability-Adjusted Life Years)	Physical violence by sharp object	Greenland	-4.4532	-5.2844	-3.2274	1
DALYs (Disability-Adjusted Life Years)	Sexual violence	Greenland	-0.0371	-0.0548	-0.0191	1
DALYs (Disability-Adjusted Life Years)	Interpersonal violence	Grenada	0.4023	-0.0399	0.8372	0
DALYs (Disability-Adjusted Life Years)	Physical violence by firearm	Grenada	1.3371	0.6046	2.0986	1
DALYs (Disability-Adjusted Life Years)	Physical violence by other means	Grenada	0.1652	-0.4264	0.7366	0
DALYs (Disability-Adjusted Life Years)	Physical violence by sharp object	Grenada	0.2495	-0.3121	0.8236	0
DALYs (Disability-Adjusted Life Years)	Sexual violence	Grenada	0.2816	0.2761	0.287	1
DALYs (Disability-Adjusted Life Years)	Interpersonal violence	Guam	-0.658	-0.8399	-0.495	1
DALYs (Disability-Adjusted Life Years)	Physical violence by firearm	Guam	-1.1926	-1.7944	-0.6708	1
DALYs (Disability-Adjusted Life Years)	Physical violence by other means	Guam	-0.5314	-1.0067	-0.0924	1
DALYs (Disability-Adjusted Life Years)	Physical violence by sharp object	Guam	-3.9829	-4.474	-3.387	1
DALYs (Disability-Adjusted Life Years)	Sexual violence	Guam	-0.0733	-0.0827	-0.0629	1
DALYs (Disability-Adjusted Life Years)	Interpersonal violence	Guatemala	-0.2602	-0.8545	0.3173	0
DALYs (Disability-Adjusted Life Years)	Physical violence by firearm	Guatemala	1.4888	0.7174	2.2621	1
DALYs (Disability-Adjusted Life Years)	Physical violence by other means	Guatemala	-4.2241	-4.9767	-3.5324	1
DALYs (Disability-Adjusted Life Years)	Physical violence by sharp object	Guatemala	-1.3583	-2.0448	-0.6543	1
DALYs (Disability-Adjusted Life Years)	Sexual violence	Guatemala	-0.1912	-0.2229	-0.1586	1
DALYs (Disability-Adjusted Life Years)	Interpersonal violence	Guinea	0.4354	0.2836	0.5523	1
DALYs (Disability-Adjusted Life Years)	Physical violence by firearm	Guinea	-0.0986	-0.4331	0.1367	0
DALYs (Disability-Adjusted Life Years)	Physical violence by other means	Guinea	0.4723	0.3624	0.5454	1
DALYs (Disability-Adjusted Life Years)	Physical violence by sharp object	Guinea	1.124	0.8884	1.3177	1
DALYs (Disability-Adjusted Life Years)	Sexual violence	Guinea	-0.025	-0.0481	-0.0015	1
DALYs (Disability-Adjusted Life Years)	Interpersonal violence	Guinea-Bissau	-0.1599	-0.2131	-0.1199	1
DALYs (Disability-Adjusted Life Years)	Physical violence by firearm	Guinea-Bissau	-0.7968	-0.8579	-0.747	1
DALYs (Disability-Adjusted Life Years)	Physical violence by other means	Guinea-Bissau	-0.2445	-0.3019	-0.1999	1
DALYs (Disability-Adjusted Life Years)	Physical violence by sharp object	Guinea-Bissau	0.508	0.4525	0.5595	1
DALYs (Disability-Adjusted Life Years)	Sexual violence	Guinea-Bissau	0.0674	0.0644	0.0699	1
DALYs (Disability-Adjusted Life Years)	Interpersonal violence	Guyana	0.7839	0.0069	1.7455	1
DALYs (Disability-Adjusted Life Years)	Physical violence by firearm	Guyana	4.2962	3.2236	6.0347	1
DALYs (Disability-Adjusted Life Years)	Physical violence by other means	Guyana	-1.7538	-2.8685	-0.3761	1
DALYs (Disability-Adjusted Life Years)	Physical violence by sharp object	Guyana	7.7256	6.3895	9.1994	1
DALYs (Disability-Adjusted Life Years)	Sexual violence	Guyana	0.1771	0.1644	0.1896	1
DALYs (Disability-Adjusted Life Years)	Interpersonal violence	Haiti	0.0714	-0.0788	0.2184	0
DALYs (Disability-Adjusted Life Years)	Physical violence by firearm	Haiti	-0.0607	-0.2631	0.2441	0
DALYs (Disability-Adjusted Life Years)	Physical violence by other means	Haiti	-0.632	-0.8144	-0.4155	1
DALYs (Disability-Adjusted Life Years)	Physical violence by sharp object	Haiti	0.5042	0.2837	0.6969	1
DALYs (Disability-Adjusted Life Years)	Sexual violence	Haiti	0.1434	0.0895	0.2059	1
DALYs (Disability-Adjusted Life Years)	Interpersonal violence	Honduras	-1.7794	-2.9893	-0.9569	1
DALYs (Disability-Adjusted Life Years)	Physical violence by firearm	Honduras	-1.7036	-3.3153	-0.477	1
DALYs (Disability-Adjusted Life Years)	Physical violence by other means	Honduras	-1.2195	-1.3842	-1.0593	1
DALYs (Disability-Adjusted Life Years)	Physical violence by sharp object	Honduras	-1.2244	-2.179	-0.542	1
DALYs (Disability-Adjusted Life Years)	Sexual violence	Honduras	0.2031	0.1237	0.2726	1
DALYs (Disability-Adjusted Life Years)	Interpersonal violence	Hungary	-2.0866	-2.3829	-1.8251	1
DALYs (Disability-Adjusted Life Years)	Physical violence by firearm	Hungary	-2.3319	-3.2941	-1.2939	1
DALYs (Disability-Adjusted Life Years)	Physical violence by other means	Hungary	-1.5759	-2.7049	-0.7572	1
DALYs (Disability-Adjusted Life Years)	Physical violence by sharp object	Hungary	-4.568	-5.1817	-3.9965	1
DALYs (Disability-Adjusted Life Years)	Sexual violence	Hungary	0.1503	0.1392	0.1603	1
DALYs (Disability-Adjusted Life Years)	Interpersonal violence	Iceland	-0.7868	-0.9536	-0.6357	1
DALYs (Disability-Adjusted Life Years)	Physical violence by firearm	Iceland	-1.6725	-2.3389	-1.1769	1
DALYs (Disability-Adjusted Life Years)	Physical violence by other means	Iceland	-2.0801	-2.463	-1.7286	1
DALYs (Disability-Adjusted Life Years)	Physical violence by sharp object	Iceland	-0.6378	-1.5253	0.3293	0
DALYs (Disability-Adjusted Life Years)	Sexual violence	Iceland	0.006	-0.0106	0.0206	0
DALYs (Disability-Adjusted Life Years)	Interpersonal violence	India	-1.8516	-2.0113	-1.6975	1
DALYs (Disability-Adjusted Life Years)	Physical violence by firearm	India	-2.9095	-3.2929	-2.4943	1
DALYs (Disability-Adjusted Life Years)	Physical violence by other means	India	-2.1535	-2.3644	-1.9264	1
DALYs (Disability-Adjusted Life Years)	Physical violence by sharp object	India	-1.2411	-1.46	-1.0239	1
DALYs (Disability-Adjusted Life Years)	Sexual violence	India	-0.4988	-0.534	-0.4623	1
DALYs (Disability-Adjusted Life Years)	Interpersonal violence	Indonesia	-0.6534	-0.7658	-0.5488	1
DALYs (Disability-Adjusted Life Years)	Physical violence by firearm	Indonesia	-1.7479	-2.6101	-0.3557	1
DALYs (Disability-Adjusted Life Years)	Physical violence by other means	Indonesia	-1.2119	-1.2854	-1.1311	1
DALYs (Disability-Adjusted Life Years)	Physical violence by sharp object	Indonesia	-1.1462	-1.4217	-0.8457	1
DALYs (Disability-Adjusted Life Years)	Sexual violence	Indonesia	0.0541	0.0511	0.0574	1
DALYs (Disability-Adjusted Life Years)	Interpersonal violence	Iran (Islamic Republic of)	1.1435	1.0875	1.2091	1
DALYs (Disability-Adjusted Life Years)	Physical violence by firearm	Iran (Islamic Republic of)	1.7603	1.6824	1.8577	1
DALYs (Disability-Adjusted Life Years)	Physical violence by other means	Iran (Islamic Republic of)	1.479	1.3829	1.595	1
DALYs (Disability-Adjusted Life Years)	Physical violence by sharp object	Iran (Islamic Republic of)	1.1138	1.0352	1.2087	1
DALYs (Disability-Adjusted Life Years)	Sexual violence	Iran (Islamic Republic of)	0.1548	0.1402	0.1698	1
DALYs (Disability-Adjusted Life Years)	Interpersonal violence	Iraq	2.3069	1.9321	2.6729	1
DALYs (Disability-Adjusted Life Years)	Physical violence by firearm	Iraq	2.7593	2.1482	3.425	1
DALYs (Disability-Adjusted Life Years)	Physical violence by other means	Iraq	2.2931	2.072	2.4987	1
DALYs (Disability-Adjusted Life Years)	Physical violence by sharp object	Iraq	2.9324	2.2828	3.5986	1
DALYs (Disability-Adjusted Life Years)	Sexual violence	Iraq	0.2459	0.2347	0.2582	1
DALYs (Disability-Adjusted Life Years)	Interpersonal violence	Ireland	-0.7477	-1.1266	-0.4131	1
DALYs (Disability-Adjusted Life Years)	Physical violence by firearm	Ireland	-2.509	-4.2552	-0.7396	1
DALYs (Disability-Adjusted Life Years)	Physical violence by other means	Ireland	-1.3532	-2.8094	-0.2396	1
DALYs (Disability-Adjusted Life Years)	Physical violence by sharp object	Ireland	-2.2635	-3.8172	-0.7164	1
DALYs (Disability-Adjusted Life Years)	Sexual violence	Ireland	0.0241	0.0161	0.0326	1
DALYs (Disability-Adjusted Life Years)	Interpersonal violence	Israel	-1.3433	-1.8086	-0.8915	1
DALYs (Disability-Adjusted Life Years)	Physical violence by firearm	Israel	-1.8924	-2.9874	-0.7509	1
DALYs (Disability-Adjusted Life Years)	Physical violence by other means	Israel	-2.5728	-3.1714	-2.0343	1
DALYs (Disability-Adjusted Life Years)	Physical violence by sharp object	Israel	-1.4221	-2.5237	-0.1998	1
DALYs (Disability-Adjusted Life Years)	Sexual violence	Israel	0.0273	0.0228	0.0322	1
DALYs (Disability-Adjusted Life Years)	Interpersonal violence	Italy	-1.4138	-1.6784	-1.1363	1
DALYs (Disability-Adjusted Life Years)	Physical violence by firearm	Italy	-4.2956	-5.0078	-3.6607	1
DALYs (Disability-Adjusted Life Years)	Physical violence by other means	Italy	-1.9139	-2.7079	-1.1924	1
DALYs (Disability-Adjusted Life Years)	Physical violence by sharp object	Italy	-1.3489	-2.0123	-0.5019	1
DALYs (Disability-Adjusted Life Years)	Sexual violence	Italy	-0.1595	-0.1664	-0.1514	1
DALYs (Disability-Adjusted Life Years)	Interpersonal violence	Jamaica	-0.2439	-1.9676	1.6122	0
DALYs (Disability-Adjusted Life Years)	Physical violence by firearm	Jamaica	-0.4101	-2.5021	1.8275	0
DALYs (Disability-Adjusted Life Years)	Physical violence by other means	Jamaica	-0.5157	-1.4366	0.4001	0
DALYs (Disability-Adjusted Life Years)	Physical violence by sharp object	Jamaica	-0.6716	-2.3545	1.105	0
DALYs (Disability-Adjusted Life Years)	Sexual violence	Jamaica	0.1753	0.1705	0.1804	1
DALYs (Disability-Adjusted Life Years)	Interpersonal violence	Japan	-0.9982	-1.1714	-0.8397	1
DALYs (Disability-Adjusted Life Years)	Physical violence by firearm	Japan	-1	-1.2367	-0.6112	1
DALYs (Disability-Adjusted Life Years)	Physical violence by other means	Japan	-1.7357	-2.0306	-1.4869	1
DALYs (Disability-Adjusted Life Years)	Physical violence by sharp object	Japan	-2.3938	-3.1446	-1.8005	1
DALYs (Disability-Adjusted Life Years)	Sexual violence	Japan	0.0179	0.0116	0.0248	1
DALYs (Disability-Adjusted Life Years)	Interpersonal violence	Jordan	-0.3776	-0.5544	-0.1627	1
DALYs (Disability-Adjusted Life Years)	Physical violence by firearm	Jordan	-0.1439	-0.3836	0.1092	0
DALYs (Disability-Adjusted Life Years)	Physical violence by other means	Jordan	-0.7159	-0.9164	-0.5	1
DALYs (Disability-Adjusted Life Years)	Physical violence by sharp object	Jordan	-0.756	-1.0748	-0.4696	1
DALYs (Disability-Adjusted Life Years)	Sexual violence	Jordan	0.0453	0.0158	0.0734	1
DALYs (Disability-Adjusted Life Years)	Interpersonal violence	Kazakhstan	-1.7449	-2.4834	-1.3529	1
DALYs (Disability-Adjusted Life Years)	Physical violence by firearm	Kazakhstan	-2.413	-3.3103	-1.5149	1
DALYs (Disability-Adjusted Life Years)	Physical violence by other means	Kazakhstan	-1.8702	-2.7434	-1.4007	1
DALYs (Disability-Adjusted Life Years)	Physical violence by sharp object	Kazakhstan	-1.9358	-2.4621	-1.5499	1
DALYs (Disability-Adjusted Life Years)	Sexual violence	Kazakhstan	0.0242	0.0087	0.0361	1
DALYs (Disability-Adjusted Life Years)	Interpersonal violence	Kenya	0.2587	-0.0488	0.516	0
DALYs (Disability-Adjusted Life Years)	Physical violence by firearm	Kenya	0.4356	0.3518	0.5084	1
DALYs (Disability-Adjusted Life Years)	Physical violence by other means	Kenya	0.4115	0.3301	0.4786	1
DALYs (Disability-Adjusted Life Years)	Physical violence by sharp object	Kenya	0.1625	-0.9441	1.2183	0
DALYs (Disability-Adjusted Life Years)	Sexual violence	Kenya	-0.3985	-0.4771	-0.3309	1
DALYs (Disability-Adjusted Life Years)	Interpersonal violence	Kiribati	-2.0639	-2.119	-2.0005	1
DALYs (Disability-Adjusted Life Years)	Physical violence by firearm	Kiribati	-4.3192	-4.4273	-4.1975	1
DALYs (Disability-Adjusted Life Years)	Physical violence by other means	Kiribati	-4.2917	-4.4229	-4.168	1
DALYs (Disability-Adjusted Life Years)	Physical violence by sharp object	Kiribati	-3.901	-4.0099	-3.7289	1
DALYs (Disability-Adjusted Life Years)	Sexual violence	Kiribati	-0.0857	-0.0963	-0.0727	1
DALYs (Disability-Adjusted Life Years)	Interpersonal violence	Kuwait	-1.07	-1.5671	-0.5209	1
DALYs (Disability-Adjusted Life Years)	Physical violence by firearm	Kuwait	-7.2185	-10.5452	-3.8846	1
DALYs (Disability-Adjusted Life Years)	Physical violence by other means	Kuwait	-3.2746	-4.5796	-2.0958	1
DALYs (Disability-Adjusted Life Years)	Physical violence by sharp object	Kuwait	-5.5882	-7.7499	-3.5488	1
DALYs (Disability-Adjusted Life Years)	Sexual violence	Kuwait	0.051	0.0302	0.0722	1
DALYs (Disability-Adjusted Life Years)	Interpersonal violence	Kyrgyzstan	-2.5273	-3.2436	-1.9397	1
DALYs (Disability-Adjusted Life Years)	Physical violence by firearm	Kyrgyzstan	-7.53	-9.6669	-5.315	1
DALYs (Disability-Adjusted Life Years)	Physical violence by other means	Kyrgyzstan	-2.8154	-4.0479	-2.0295	1
DALYs (Disability-Adjusted Life Years)	Physical violence by sharp object	Kyrgyzstan	-3.711	-4.9656	-2.7303	1
DALYs (Disability-Adjusted Life Years)	Sexual violence	Kyrgyzstan	0.0694	0.0281	0.0943	1
DALYs (Disability-Adjusted Life Years)	Interpersonal violence	Lao People's Democratic Republic	-3.5274	-3.8791	-3.1723	1
DALYs (Disability-Adjusted Life Years)	Physical violence by firearm	Lao People's Democratic Republic	-4.3763	-4.862	-3.9104	1
DALYs (Disability-Adjusted Life Years)	Physical violence by other means	Lao People's Democratic Republic	-3.8538	-4.2179	-3.316	1
DALYs (Disability-Adjusted Life Years)	Physical violence by sharp object	Lao People's Democratic Republic	-3.5602	-3.9626	-3.1467	1
DALYs (Disability-Adjusted Life Years)	Sexual violence	Lao People's Democratic Republic	0.1208	0.1182	0.1234	1
DALYs (Disability-Adjusted Life Years)	Interpersonal violence	Latvia	-2.2526	-2.7258	-1.7691	1
DALYs (Disability-Adjusted Life Years)	Physical violence by firearm	Latvia	-4.095	-6.8635	-0.7735	1
DALYs (Disability-Adjusted Life Years)	Physical violence by other means	Latvia	-2.4938	-3.0165	-1.9399	1
DALYs (Disability-Adjusted Life Years)	Physical violence by sharp object	Latvia	-2.6231	-3.3995	-1.8417	1
DALYs (Disability-Adjusted Life Years)	Sexual violence	Latvia	-0.1194	-0.1386	-0.0991	1
DALYs (Disability-Adjusted Life Years)	Interpersonal violence	Lebanon	-8.0476	-10.8052	-5.9472	1
DALYs (Disability-Adjusted Life Years)	Physical violence by firearm	Lebanon	-14.2913	-20.6067	-11.3086	1
DALYs (Disability-Adjusted Life Years)	Physical violence by other means	Lebanon	-5.072	-5.8396	-4.2908	1
DALYs (Disability-Adjusted Life Years)	Physical violence by sharp object	Lebanon	-11.3846	-14.3236	-9.9208	1
DALYs (Disability-Adjusted Life Years)	Sexual violence	Lebanon	0.024	0.0077	0.042	1
DALYs (Disability-Adjusted Life Years)	Interpersonal violence	Lesotho	1.2506	1.1282	1.372	1
DALYs (Disability-Adjusted Life Years)	Physical violence by firearm	Lesotho	0.3921	0.2616	0.5118	1
DALYs (Disability-Adjusted Life Years)	Physical violence by other means	Lesotho	1.2912	1.1062	1.4187	1
DALYs (Disability-Adjusted Life Years)	Physical violence by sharp object	Lesotho	1.7281	1.6041	1.8748	1
DALYs (Disability-Adjusted Life Years)	Sexual violence	Lesotho	0.1588	0.1552	0.1626	1
DALYs (Disability-Adjusted Life Years)	Interpersonal violence	Liberia	-2.5532	-4.1897	-0.5037	1
DALYs (Disability-Adjusted Life Years)	Physical violence by firearm	Liberia	-6.3709	-9.8612	-2.9249	1
DALYs (Disability-Adjusted Life Years)	Physical violence by other means	Liberia	-0.8274	-2.1286	0.4201	0
DALYs (Disability-Adjusted Life Years)	Physical violence by sharp object	Liberia	-4.3115	-7.2038	-1.2334	1
DALYs (Disability-Adjusted Life Years)	Sexual violence	Liberia	0.1905	0.152	0.2304	1
DALYs (Disability-Adjusted Life Years)	Interpersonal violence	Libya	3.072	1.7297	4.5498	1
DALYs (Disability-Adjusted Life Years)	Physical violence by firearm	Libya	9.5548	6.7469	15.5934	1
DALYs (Disability-Adjusted Life Years)	Physical violence by other means	Libya	1.7852	0.622	2.7326	1
DALYs (Disability-Adjusted Life Years)	Physical violence by sharp object	Libya	3.4709	1.6913	6.74	1
DALYs (Disability-Adjusted Life Years)	Sexual violence	Libya	0.3107	0.3022	0.3166	1
DALYs (Disability-Adjusted Life Years)	Interpersonal violence	Lithuania	-1.8071	-2.3602	-1.2197	1
DALYs (Disability-Adjusted Life Years)	Physical violence by firearm	Lithuania	-5.7037	-7.5343	-3.8956	1
DALYs (Disability-Adjusted Life Years)	Physical violence by other means	Lithuania	-2.6189	-3.3473	-1.9894	1
DALYs (Disability-Adjusted Life Years)	Physical violence by sharp object	Lithuania	-2.7458	-3.4841	-1.9091	1
DALYs (Disability-Adjusted Life Years)	Sexual violence	Lithuania	0.0904	0.0786	0.1036	1
DALYs (Disability-Adjusted Life Years)	Interpersonal violence	Luxembourg	-1.1662	-1.283	-1.0499	1
DALYs (Disability-Adjusted Life Years)	Physical violence by firearm	Luxembourg	-2.6391	-2.9626	-2.2891	1
DALYs (Disability-Adjusted Life Years)	Physical violence by other means	Luxembourg	-2.1698	-2.321	-2.011	1
DALYs (Disability-Adjusted Life Years)	Physical violence by sharp object	Luxembourg	-0.0433	-0.3542	0.3311	0
DALYs (Disability-Adjusted Life Years)	Sexual violence	Luxembourg	-0.079	-0.088	-0.0707	1
DALYs (Disability-Adjusted Life Years)	Interpersonal violence	Madagascar	0.2838	0.1229	0.4586	1
DALYs (Disability-Adjusted Life Years)	Physical violence by firearm	Madagascar	0.2357	0.0112	0.4649	1
DALYs (Disability-Adjusted Life Years)	Physical violence by other means	Madagascar	0.5422	0.3417	0.7604	1
DALYs (Disability-Adjusted Life Years)	Physical violence by sharp object	Madagascar	0.7251	-0.1128	1.3272	0
DALYs (Disability-Adjusted Life Years)	Sexual violence	Madagascar	0.056	0.0547	0.0573	1
DALYs (Disability-Adjusted Life Years)	Interpersonal violence	Malawi	0.1498	0.0796	0.1935	1
DALYs (Disability-Adjusted Life Years)	Physical violence by firearm	Malawi	-0.51	-0.5704	-0.4565	1
DALYs (Disability-Adjusted Life Years)	Physical violence by other means	Malawi	-0.268	-0.3721	-0.1862	1
DALYs (Disability-Adjusted Life Years)	Physical violence by sharp object	Malawi	0.3208	0.1528	0.5222	1
DALYs (Disability-Adjusted Life Years)	Sexual violence	Malawi	0.4242	0.3655	0.4775	1
DALYs (Disability-Adjusted Life Years)	Interpersonal violence	Malaysia	-0.4972	-0.556	-0.4435	1
DALYs (Disability-Adjusted Life Years)	Physical violence by firearm	Malaysia	-0.6375	-0.7405	-0.5279	1
DALYs (Disability-Adjusted Life Years)	Physical violence by other means	Malaysia	-1.0084	-1.1192	-0.9155	1
DALYs (Disability-Adjusted Life Years)	Physical violence by sharp object	Malaysia	-1.044	-1.1248	-0.9619	1
DALYs (Disability-Adjusted Life Years)	Sexual violence	Malaysia	0.1101	0.1067	0.1131	1
DALYs (Disability-Adjusted Life Years)	Interpersonal violence	Maldives	-0.8259	-0.9211	-0.7164	1
DALYs (Disability-Adjusted Life Years)	Physical violence by firearm	Maldives	-2.0989	-2.2963	-1.9145	1
DALYs (Disability-Adjusted Life Years)	Physical violence by other means	Maldives	-1.6856	-1.847	-1.5122	1
DALYs (Disability-Adjusted Life Years)	Physical violence by sharp object	Maldives	-1.4061	-1.5501	-1.2234	1
DALYs (Disability-Adjusted Life Years)	Sexual violence	Maldives	0.0961	0.0877	0.1037	1
DALYs (Disability-Adjusted Life Years)	Interpersonal violence	Mali	-0.2329	-0.328	-0.1397	1
DALYs (Disability-Adjusted Life Years)	Physical violence by firearm	Mali	0.3606	0.1069	0.6234	1
DALYs (Disability-Adjusted Life Years)	Physical violence by other means	Mali	-0.7801	-0.874	-0.6905	1
DALYs (Disability-Adjusted Life Years)	Physical violence by sharp object	Mali	-0.3767	-0.4859	-0.2642	1
DALYs (Disability-Adjusted Life Years)	Sexual violence	Mali	0.0418	0.0067	0.0765	1
DALYs (Disability-Adjusted Life Years)	Interpersonal violence	Malta	-0.1389	-0.2923	0.0149	0
DALYs (Disability-Adjusted Life Years)	Physical violence by firearm	Malta	-1.5612	-1.8052	-1.2761	1
DALYs (Disability-Adjusted Life Years)	Physical violence by other means	Malta	-0.9283	-1.1104	-0.748	1
DALYs (Disability-Adjusted Life Years)	Physical violence by sharp object	Malta	1.1044	0.7185	1.5396	1
DALYs (Disability-Adjusted Life Years)	Sexual violence	Malta	0.2171	0.2084	0.2258	1
DALYs (Disability-Adjusted Life Years)	Interpersonal violence	Marshall Islands	-0.1748	-0.2458	-0.1164	1
DALYs (Disability-Adjusted Life Years)	Physical violence by firearm	Marshall Islands	-0.4916	-0.5801	-0.4002	1
DALYs (Disability-Adjusted Life Years)	Physical violence by other means	Marshall Islands	-0.2488	-0.3634	-0.15	1
DALYs (Disability-Adjusted Life Years)	Physical violence by sharp object	Marshall Islands	-1.0523	-1.1401	-0.9675	1
DALYs (Disability-Adjusted Life Years)	Sexual violence	Marshall Islands	0.1812	0.1735	0.1896	1
DALYs (Disability-Adjusted Life Years)	Interpersonal violence	Mauritania	-0.5722	-0.665	-0.5109	1
DALYs (Disability-Adjusted Life Years)	Physical violence by firearm	Mauritania	-1.2376	-1.3086	-1.1655	1
DALYs (Disability-Adjusted Life Years)	Physical violence by other means	Mauritania	-0.7817	-0.893	-0.705	1
DALYs (Disability-Adjusted Life Years)	Physical violence by sharp object	Mauritania	-0.0599	-0.1847	0.0408	0
DALYs (Disability-Adjusted Life Years)	Sexual violence	Mauritania	-0.0043	-0.0064	-0.0022	1
DALYs (Disability-Adjusted Life Years)	Interpersonal violence	Mauritius	1.02	0.5	1.4058	1
DALYs (Disability-Adjusted Life Years)	Physical violence by firearm	Mauritius	4.0556	1.2415	6.1378	1
DALYs (Disability-Adjusted Life Years)	Physical violence by other means	Mauritius	1.9139	1.0569	2.7139	1
DALYs (Disability-Adjusted Life Years)	Physical violence by sharp object	Mauritius	1.201	-2.4742	3.368	0
DALYs (Disability-Adjusted Life Years)	Sexual violence	Mauritius	0.1258	0.1155	0.142	1
DALYs (Disability-Adjusted Life Years)	Interpersonal violence	Mexico	1.8689	1.596	2.0957	1
DALYs (Disability-Adjusted Life Years)	Physical violence by firearm	Mexico	3.2421	2.4708	4.0104	1
DALYs (Disability-Adjusted Life Years)	Physical violence by other means	Mexico	0.0417	-0.8167	0.5815	0
DALYs (Disability-Adjusted Life Years)	Physical violence by sharp object	Mexico	2.3027	1.4508	2.8058	1
DALYs (Disability-Adjusted Life Years)	Sexual violence	Mexico	0.1189	0.1157	0.1214	1
DALYs (Disability-Adjusted Life Years)	Interpersonal violence	Micronesia (Federated States of)	0.3622	0.3538	0.3703	1
DALYs (Disability-Adjusted Life Years)	Physical violence by firearm	Micronesia (Federated States of)	0.6534	0.6374	0.6706	1
DALYs (Disability-Adjusted Life Years)	Physical violence by other means	Micronesia (Federated States of)	0.4823	0.4695	0.4948	1
DALYs (Disability-Adjusted Life Years)	Physical violence by sharp object	Micronesia (Federated States of)	-0.0088	-0.0207	0.0044	0
DALYs (Disability-Adjusted Life Years)	Sexual violence	Micronesia (Federated States of)	0.2001	0.1989	0.2013	1
DALYs (Disability-Adjusted Life Years)	Interpersonal violence	Monaco	-0.3203	-0.3314	-0.3066	1
DALYs (Disability-Adjusted Life Years)	Physical violence by firearm	Monaco	0.0603	0.0421	0.0815	1
DALYs (Disability-Adjusted Life Years)	Physical violence by other means	Monaco	-0.4901	-0.5093	-0.4687	1
DALYs (Disability-Adjusted Life Years)	Physical violence by sharp object	Monaco	-0.6183	-0.6396	-0.5916	1
DALYs (Disability-Adjusted Life Years)	Sexual violence	Monaco	-0.2028	-0.213	-0.1922	1
DALYs (Disability-Adjusted Life Years)	Interpersonal violence	Mongolia	-1.03	-1.2751	-0.8044	1
DALYs (Disability-Adjusted Life Years)	Physical violence by firearm	Mongolia	-1.0136	-1.159	-0.8809	1
DALYs (Disability-Adjusted Life Years)	Physical violence by other means	Mongolia	-1.2416	-1.4028	-1.0826	1
DALYs (Disability-Adjusted Life Years)	Physical violence by sharp object	Mongolia	-0.7273	-0.8838	-0.5611	1
DALYs (Disability-Adjusted Life Years)	Sexual violence	Mongolia	0.0785	0.0638	0.0909	1
DALYs (Disability-Adjusted Life Years)	Interpersonal violence	Montenegro	-0.6861	-0.888	-0.4878	1
DALYs (Disability-Adjusted Life Years)	Physical violence by firearm	Montenegro	-0.6973	-0.9606	-0.4294	1
DALYs (Disability-Adjusted Life Years)	Physical violence by other means	Montenegro	-0.8836	-1.1362	-0.6382	1
DALYs (Disability-Adjusted Life Years)	Physical violence by sharp object	Montenegro	-0.9449	-1.1229	-0.6872	1
DALYs (Disability-Adjusted Life Years)	Sexual violence	Montenegro	0.0861	0.082	0.0906	1
DALYs (Disability-Adjusted Life Years)	Interpersonal violence	Morocco	0.3858	0.3565	0.4214	1
DALYs (Disability-Adjusted Life Years)	Physical violence by firearm	Morocco	1.2415	1.1562	1.3259	1
DALYs (Disability-Adjusted Life Years)	Physical violence by other means	Morocco	-0.085	-0.1498	-0.0168	1
DALYs (Disability-Adjusted Life Years)	Physical violence by sharp object	Morocco	1.199	1.1239	1.27	1
DALYs (Disability-Adjusted Life Years)	Sexual violence	Morocco	0.0918	0.0893	0.0941	1
DALYs (Disability-Adjusted Life Years)	Interpersonal violence	Mozambique	0.4922	0.4064	0.5753	1
DALYs (Disability-Adjusted Life Years)	Physical violence by firearm	Mozambique	0.6412	0.5657	0.7217	1
DALYs (Disability-Adjusted Life Years)	Physical violence by other means	Mozambique	0.744	0.6714	0.828	1
DALYs (Disability-Adjusted Life Years)	Physical violence by sharp object	Mozambique	0.424	-0.0647	0.8204	0
DALYs (Disability-Adjusted Life Years)	Sexual violence	Mozambique	0.1017	0.0447	0.1567	1
DALYs (Disability-Adjusted Life Years)	Interpersonal violence	Myanmar	-1.7783	-2.1885	-1.2621	1
DALYs (Disability-Adjusted Life Years)	Physical violence by firearm	Myanmar	-3.4825	-4.3555	-2.2555	1
DALYs (Disability-Adjusted Life Years)	Physical violence by other means	Myanmar	-2.0397	-2.2326	-1.8299	1
DALYs (Disability-Adjusted Life Years)	Physical violence by sharp object	Myanmar	-2.0372	-2.5204	-1.4668	1
DALYs (Disability-Adjusted Life Years)	Sexual violence	Myanmar	-0.2527	-0.2662	-0.2386	1
DALYs (Disability-Adjusted Life Years)	Interpersonal violence	Namibia	-0.3808	-0.4886	-0.2797	1
DALYs (Disability-Adjusted Life Years)	Physical violence by firearm	Namibia	-1.484	-1.5995	-1.3864	1
DALYs (Disability-Adjusted Life Years)	Physical violence by other means	Namibia	-0.3794	-0.5478	-0.2454	1
DALYs (Disability-Adjusted Life Years)	Physical violence by sharp object	Namibia	0.0375	-0.1108	0.1618	0
DALYs (Disability-Adjusted Life Years)	Sexual violence	Namibia	0.0451	0.0194	0.0604	1
DALYs (Disability-Adjusted Life Years)	Interpersonal violence	Nauru	0.2933	0.2659	0.3188	1
DALYs (Disability-Adjusted Life Years)	Physical violence by firearm	Nauru	0.3889	0.3529	0.4217	1
DALYs (Disability-Adjusted Life Years)	Physical violence by other means	Nauru	0.5024	0.458	0.5408	1
DALYs (Disability-Adjusted Life Years)	Physical violence by sharp object	Nauru	-0.2723	-0.3035	-0.2463	1
DALYs (Disability-Adjusted Life Years)	Sexual violence	Nauru	0.0434	0.0402	0.0465	1
DALYs (Disability-Adjusted Life Years)	Interpersonal violence	Nepal	0.2559	0.2275	0.2853	1
DALYs (Disability-Adjusted Life Years)	Physical violence by firearm	Nepal	1.092	1.0191	1.1724	1
DALYs (Disability-Adjusted Life Years)	Physical violence by other means	Nepal	0.1551	0.0967	0.2169	1
DALYs (Disability-Adjusted Life Years)	Physical violence by sharp object	Nepal	0.5583	0.4805	0.6232	1
DALYs (Disability-Adjusted Life Years)	Sexual violence	Nepal	0.2281	0.1827	0.2673	1
DALYs (Disability-Adjusted Life Years)	Interpersonal violence	Netherlands	-1.0509	-1.272	-0.8045	1
DALYs (Disability-Adjusted Life Years)	Physical violence by firearm	Netherlands	-3.2954	-4.8803	-1.6689	1
DALYs (Disability-Adjusted Life Years)	Physical violence by other means	Netherlands	-1.5615	-1.9535	-1.0472	1
DALYs (Disability-Adjusted Life Years)	Physical violence by sharp object	Netherlands	-2.247	-3.8427	-0.6622	1
DALYs (Disability-Adjusted Life Years)	Sexual violence	Netherlands	-0.1237	-0.1298	-0.1173	1
DALYs (Disability-Adjusted Life Years)	Interpersonal violence	New Zealand	-1.3287	-2.1507	-0.6728	1
DALYs (Disability-Adjusted Life Years)	Physical violence by firearm	New Zealand	-3.6795	-5.6218	-2.1705	1
DALYs (Disability-Adjusted Life Years)	Physical violence by other means	New Zealand	-0.9136	-2.0195	0.1176	0
DALYs (Disability-Adjusted Life Years)	Physical violence by sharp object	New Zealand	-3.2031	-4.1081	-2.3199	1
DALYs (Disability-Adjusted Life Years)	Sexual violence	New Zealand	-0.0739	-0.0855	-0.0626	1
DALYs (Disability-Adjusted Life Years)	Interpersonal violence	Nicaragua	-2.6994	-2.9291	-2.4879	1
DALYs (Disability-Adjusted Life Years)	Physical violence by firearm	Nicaragua	-3.4235	-3.7374	-3.1038	1
DALYs (Disability-Adjusted Life Years)	Physical violence by other means	Nicaragua	-3.2562	-3.5052	-3.0125	1
DALYs (Disability-Adjusted Life Years)	Physical violence by sharp object	Nicaragua	-3.1372	-3.41	-2.7854	1
DALYs (Disability-Adjusted Life Years)	Sexual violence	Nicaragua	0.1426	0.1107	0.171	1
DALYs (Disability-Adjusted Life Years)	Interpersonal violence	Niger	-0.2933	-0.3856	-0.2151	1
DALYs (Disability-Adjusted Life Years)	Physical violence by firearm	Niger	-0.4375	-0.507	-0.3644	1
DALYs (Disability-Adjusted Life Years)	Physical violence by other means	Niger	-0.4523	-0.5356	-0.3854	1
DALYs (Disability-Adjusted Life Years)	Physical violence by sharp object	Niger	-0.1377	-0.217	-0.0721	1
DALYs (Disability-Adjusted Life Years)	Sexual violence	Niger	-0.0037	-0.0111	0.0033	0
DALYs (Disability-Adjusted Life Years)	Interpersonal violence	Nigeria	-0.6046	-0.9699	-0.2761	1
DALYs (Disability-Adjusted Life Years)	Physical violence by firearm	Nigeria	-0.955	-1.742	-0.2627	1
DALYs (Disability-Adjusted Life Years)	Physical violence by other means	Nigeria	-0.4489	-0.5833	-0.2845	1
DALYs (Disability-Adjusted Life Years)	Physical violence by sharp object	Nigeria	-0.4683	-0.8739	-0.1115	1
DALYs (Disability-Adjusted Life Years)	Sexual violence	Nigeria	-0.0571	-0.0798	-0.0426	1
DALYs (Disability-Adjusted Life Years)	Interpersonal violence	Niue	-0.2013	-0.2208	-0.1834	1
DALYs (Disability-Adjusted Life Years)	Physical violence by firearm	Niue	-0.5354	-0.5843	-0.4838	1
DALYs (Disability-Adjusted Life Years)	Physical violence by other means	Niue	-0.3545	-0.3825	-0.3252	1
DALYs (Disability-Adjusted Life Years)	Physical violence by sharp object	Niue	-1.2664	-1.3058	-1.2221	1
DALYs (Disability-Adjusted Life Years)	Sexual violence	Niue	0.1512	0.1318	0.1738	1
DALYs (Disability-Adjusted Life Years)	Interpersonal violence	North Macedonia	-1.1701	-1.2525	-1.0885	1
DALYs (Disability-Adjusted Life Years)	Physical violence by firearm	North Macedonia	-1.2288	-1.4159	-1.041	1
DALYs (Disability-Adjusted Life Years)	Physical violence by other means	North Macedonia	-2.1465	-2.2716	-2.0291	1
DALYs (Disability-Adjusted Life Years)	Physical violence by sharp object	North Macedonia	-0.8938	-1.0948	-0.7175	1
DALYs (Disability-Adjusted Life Years)	Sexual violence	North Macedonia	0.1488	0.1219	0.1706	1
DALYs (Disability-Adjusted Life Years)	Interpersonal violence	Northern Mariana Islands	-1.8541	-1.9826	-1.697	1
DALYs (Disability-Adjusted Life Years)	Physical violence by firearm	Northern Mariana Islands	-4.9609	-5.5502	-4.1011	1
DALYs (Disability-Adjusted Life Years)	Physical violence by other means	Northern Mariana Islands	-2.5729	-2.6919	-2.4303	1
DALYs (Disability-Adjusted Life Years)	Physical violence by sharp object	Northern Mariana Islands	-4.954	-5.4207	-4.4391	1
DALYs (Disability-Adjusted Life Years)	Sexual violence	Northern Mariana Islands	-0.075	-0.1656	0.0292	0
DALYs (Disability-Adjusted Life Years)	Interpersonal violence	Norway	-1.441	-1.7743	-1.1406	1
DALYs (Disability-Adjusted Life Years)	Physical violence by firearm	Norway	-6.9991	-8.7442	-5.5487	1
DALYs (Disability-Adjusted Life Years)	Physical violence by other means	Norway	-1.7538	-2.5639	-1.0035	1
DALYs (Disability-Adjusted Life Years)	Physical violence by sharp object	Norway	0.3099	-1.1784	1.7612	0
DALYs (Disability-Adjusted Life Years)	Sexual violence	Norway	-0.1182	-0.132	-0.1055	1
DALYs (Disability-Adjusted Life Years)	Interpersonal violence	Oman	0.049	0.0026	0.1033	1
DALYs (Disability-Adjusted Life Years)	Physical violence by firearm	Oman	0.8346	0.684	0.988	1
DALYs (Disability-Adjusted Life Years)	Physical violence by other means	Oman	-0.556	-0.6927	-0.3838	1
DALYs (Disability-Adjusted Life Years)	Physical violence by sharp object	Oman	-0.6572	-0.8053	-0.482	1
DALYs (Disability-Adjusted Life Years)	Sexual violence	Oman	0.4425	0.4206	0.464	1
DALYs (Disability-Adjusted Life Years)	Interpersonal violence	Pakistan	-0.9101	-1.193	-0.6648	1
DALYs (Disability-Adjusted Life Years)	Physical violence by firearm	Pakistan	-1.8753	-2.4103	-1.242	1
DALYs (Disability-Adjusted Life Years)	Physical violence by other means	Pakistan	-1.0726	-1.4188	-0.7105	1
DALYs (Disability-Adjusted Life Years)	Physical violence by sharp object	Pakistan	-1.1579	-1.657	-0.6072	1
DALYs (Disability-Adjusted Life Years)	Sexual violence	Pakistan	0.1095	0.1065	0.1127	1
DALYs (Disability-Adjusted Life Years)	Interpersonal violence	Palau	-0.5323	-0.5512	-0.5108	1
DALYs (Disability-Adjusted Life Years)	Physical violence by firearm	Palau	-0.5733	-0.6098	-0.5401	1
DALYs (Disability-Adjusted Life Years)	Physical violence by other means	Palau	-0.6832	-0.7051	-0.6575	1
DALYs (Disability-Adjusted Life Years)	Physical violence by sharp object	Palau	-0.7813	-0.8161	-0.7431	1
DALYs (Disability-Adjusted Life Years)	Sexual violence	Palau	-0.1021	-0.1148	-0.0898	1
DALYs (Disability-Adjusted Life Years)	Interpersonal violence	Palestine	2.2081	2.0297	2.3889	1
DALYs (Disability-Adjusted Life Years)	Physical violence by firearm	Palestine	4.9552	4.661	5.2837	1
DALYs (Disability-Adjusted Life Years)	Physical violence by other means	Palestine	1.7266	1.5181	1.8942	1
DALYs (Disability-Adjusted Life Years)	Physical violence by sharp object	Palestine	1.4755	1.3178	1.6352	1
DALYs (Disability-Adjusted Life Years)	Sexual violence	Palestine	0.0945	0.0881	0.1009	1
DALYs (Disability-Adjusted Life Years)	Interpersonal violence	Panama	0.127	-0.5656	0.638	0
DALYs (Disability-Adjusted Life Years)	Physical violence by firearm	Panama	0.04	-1.1318	0.9188	0
DALYs (Disability-Adjusted Life Years)	Physical violence by other means	Panama	1.426	0.471	2.3831	1
DALYs (Disability-Adjusted Life Years)	Physical violence by sharp object	Panama	-0.9482	-2.3316	0.354	0
DALYs (Disability-Adjusted Life Years)	Sexual violence	Panama	0.0308	0.0248	0.0353	1
DALYs (Disability-Adjusted Life Years)	Interpersonal violence	Papua New Guinea	1.4217	1.2022	1.6319	1
DALYs (Disability-Adjusted Life Years)	Physical violence by firearm	Papua New Guinea	3.4335	2.6512	4.2953	1
DALYs (Disability-Adjusted Life Years)	Physical violence by other means	Papua New Guinea	2.1285	1.841	2.4042	1
DALYs (Disability-Adjusted Life Years)	Physical violence by sharp object	Papua New Guinea	1.9196	1.5631	2.2756	1
DALYs (Disability-Adjusted Life Years)	Sexual violence	Papua New Guinea	0.0639	0.0585	0.0684	1
DALYs (Disability-Adjusted Life Years)	Interpersonal violence	Paraguay	0.0261	-0.2355	0.3332	0
DALYs (Disability-Adjusted Life Years)	Physical violence by firearm	Paraguay	-0.2544	-0.4674	-0.0431	1
DALYs (Disability-Adjusted Life Years)	Physical violence by other means	Paraguay	-0.0748	-0.2973	0.2283	0
DALYs (Disability-Adjusted Life Years)	Physical violence by sharp object	Paraguay	0.6222	0.412	0.8422	1
DALYs (Disability-Adjusted Life Years)	Sexual violence	Paraguay	0.1578	0.1292	0.186	1
DALYs (Disability-Adjusted Life Years)	Interpersonal violence	Peru	-1.3497	-1.4689	-1.2454	1
DALYs (Disability-Adjusted Life Years)	Physical violence by firearm	Peru	-0.9526	-1.1364	-0.775	1
DALYs (Disability-Adjusted Life Years)	Physical violence by other means	Peru	-1.8676	-2.0395	-1.7077	1
DALYs (Disability-Adjusted Life Years)	Physical violence by sharp object	Peru	-0.6878	-0.8666	-0.5138	1
DALYs (Disability-Adjusted Life Years)	Sexual violence	Peru	0.1388	0.1344	0.1424	1
DALYs (Disability-Adjusted Life Years)	Interpersonal violence	Philippines	-2.5215	-2.6664	-2.4421	1
DALYs (Disability-Adjusted Life Years)	Physical violence by firearm	Philippines	-3.1827	-3.3217	-3.0663	1
DALYs (Disability-Adjusted Life Years)	Physical violence by other means	Philippines	-3.064	-3.1647	-2.972	1
DALYs (Disability-Adjusted Life Years)	Physical violence by sharp object	Philippines	-3.235	-3.3635	-3.1271	1
DALYs (Disability-Adjusted Life Years)	Sexual violence	Philippines	0.0587	-0.0433	0.1884	0
DALYs (Disability-Adjusted Life Years)	Interpersonal violence	Poland	-2.0416	-2.2715	-1.8583	1
DALYs (Disability-Adjusted Life Years)	Physical violence by firearm	Poland	-0.6942	-1.9519	0.4884	0
DALYs (Disability-Adjusted Life Years)	Physical violence by other means	Poland	-2.9482	-3.3053	-2.6623	1
DALYs (Disability-Adjusted Life Years)	Physical violence by sharp object	Poland	-2.9574	-3.4915	-2.5181	1
DALYs (Disability-Adjusted Life Years)	Sexual violence	Poland	0.2058	0.1954	0.2151	1
DALYs (Disability-Adjusted Life Years)	Interpersonal violence	Portugal	-1.821	-2.1438	-1.4134	1
DALYs (Disability-Adjusted Life Years)	Physical violence by firearm	Portugal	-4.3188	-5.5508	-3.1554	1
DALYs (Disability-Adjusted Life Years)	Physical violence by other means	Portugal	-3.3019	-3.76	-2.6947	1
DALYs (Disability-Adjusted Life Years)	Physical violence by sharp object	Portugal	-1.8187	-3.7438	0.5435	0
DALYs (Disability-Adjusted Life Years)	Sexual violence	Portugal	0.0729	0.0654	0.0803	1
DALYs (Disability-Adjusted Life Years)	Interpersonal violence	Puerto Rico	-2.4665	-3.2394	-1.9305	1
DALYs (Disability-Adjusted Life Years)	Physical violence by firearm	Puerto Rico	-2.2935	-3.3713	-1.5928	1
DALYs (Disability-Adjusted Life Years)	Physical violence by other means	Puerto Rico	-3.4246	-4.2209	-2.7438	1
DALYs (Disability-Adjusted Life Years)	Physical violence by sharp object	Puerto Rico	-5.7658	-6.7645	-4.8529	1
DALYs (Disability-Adjusted Life Years)	Sexual violence	Puerto Rico	0.1423	0.1306	0.1534	1
DALYs (Disability-Adjusted Life Years)	Interpersonal violence	Qatar	0.1854	0.0923	0.2681	1
DALYs (Disability-Adjusted Life Years)	Physical violence by firearm	Qatar	1.6919	1.5993	1.7808	1
DALYs (Disability-Adjusted Life Years)	Physical violence by other means	Qatar	-0.346	-0.5462	-0.1684	1
DALYs (Disability-Adjusted Life Years)	Physical violence by sharp object	Qatar	1.4643	1.2373	1.6821	1
DALYs (Disability-Adjusted Life Years)	Sexual violence	Qatar	0.0627	0.05	0.0794	1
DALYs (Disability-Adjusted Life Years)	Interpersonal violence	Republic of Korea	-1.1963	-1.2525	-1.1434	1
DALYs (Disability-Adjusted Life Years)	Physical violence by firearm	Republic of Korea	-0.0816	-0.1567	0.0054	0
DALYs (Disability-Adjusted Life Years)	Physical violence by other means	Republic of Korea	-1.2915	-1.4221	-1.172	1
DALYs (Disability-Adjusted Life Years)	Physical violence by sharp object	Republic of Korea	-3.6807	-3.8131	-3.5642	1
DALYs (Disability-Adjusted Life Years)	Sexual violence	Republic of Korea	0.1054	0.086	0.1247	1
DALYs (Disability-Adjusted Life Years)	Interpersonal violence	Republic of Moldova	-2.6038	-3.1532	-2.1179	1
DALYs (Disability-Adjusted Life Years)	Physical violence by firearm	Republic of Moldova	-6.8889	-10.7245	-3.7506	1
DALYs (Disability-Adjusted Life Years)	Physical violence by other means	Republic of Moldova	-3.5467	-4.1215	-3.0715	1
DALYs (Disability-Adjusted Life Years)	Physical violence by sharp object	Republic of Moldova	-2.5655	-3.9303	-1.6774	1
DALYs (Disability-Adjusted Life Years)	Sexual violence	Republic of Moldova	0.1398	0.1195	0.1599	1
DALYs (Disability-Adjusted Life Years)	Interpersonal violence	Romania	-1.8544	-2.3231	-1.55	1
DALYs (Disability-Adjusted Life Years)	Physical violence by firearm	Romania	0.101	-0.7386	0.8855	0
DALYs (Disability-Adjusted Life Years)	Physical violence by other means	Romania	-2.3313	-2.9976	-1.8387	1
DALYs (Disability-Adjusted Life Years)	Physical violence by sharp object	Romania	-3.2297	-4.4713	-2.2581	1
DALYs (Disability-Adjusted Life Years)	Sexual violence	Romania	-0.0372	-0.05	-0.0237	1
DALYs (Disability-Adjusted Life Years)	Interpersonal violence	Russian Federation	-1.4005	-2.1742	-0.8506	1
DALYs (Disability-Adjusted Life Years)	Physical violence by firearm	Russian Federation	-5.2631	-5.9821	-4.4717	1
DALYs (Disability-Adjusted Life Years)	Physical violence by other means	Russian Federation	-1.7837	-2.1581	-1.3748	1
DALYs (Disability-Adjusted Life Years)	Physical violence by sharp object	Russian Federation	-3.587	-5.3155	-2.9095	1
DALYs (Disability-Adjusted Life Years)	Sexual violence	Russian Federation	-0.0317	-0.0475	-0.0183	1
DALYs (Disability-Adjusted Life Years)	Interpersonal violence	Rwanda	-2.0593	-2.1064	-2.0093	1
DALYs (Disability-Adjusted Life Years)	Physical violence by firearm	Rwanda	-2.9254	-2.9832	-2.8673	1
DALYs (Disability-Adjusted Life Years)	Physical violence by other means	Rwanda	-2.5916	-2.6599	-2.5215	1
DALYs (Disability-Adjusted Life Years)	Physical violence by sharp object	Rwanda	-2.1997	-2.2709	-2.1138	1
DALYs (Disability-Adjusted Life Years)	Sexual violence	Rwanda	-0.3347	-0.3881	-0.2781	1
DALYs (Disability-Adjusted Life Years)	Interpersonal violence	Saint Kitts and Nevis	-0.1619	-1.4553	0.723	0
DALYs (Disability-Adjusted Life Years)	Physical violence by firearm	Saint Kitts and Nevis	0.179	-1.774	1.64	0
DALYs (Disability-Adjusted Life Years)	Physical violence by other means	Saint Kitts and Nevis	-1.0474	-2.229	-0.1259	1
DALYs (Disability-Adjusted Life Years)	Physical violence by sharp object	Saint Kitts and Nevis	-0.4263	-1.7184	0.4649	0
DALYs (Disability-Adjusted Life Years)	Sexual violence	Saint Kitts and Nevis	0.1439	0.1418	0.1463	1
DALYs (Disability-Adjusted Life Years)	Interpersonal violence	Saint Lucia	0.0566	-0.2249	0.3064	0
DALYs (Disability-Adjusted Life Years)	Physical violence by firearm	Saint Lucia	0.3507	-0.1708	0.7992	0
DALYs (Disability-Adjusted Life Years)	Physical violence by other means	Saint Lucia	-0.1451	-0.566	0.1962	0
DALYs (Disability-Adjusted Life Years)	Physical violence by sharp object	Saint Lucia	0.1664	-0.2826	0.5027	0
DALYs (Disability-Adjusted Life Years)	Sexual violence	Saint Lucia	0.2054	0.2021	0.2084	1
DALYs (Disability-Adjusted Life Years)	Interpersonal violence	Saint Vincent and the Grenadines	0.1659	-0.2541	0.5324	0
DALYs (Disability-Adjusted Life Years)	Physical violence by firearm	Saint Vincent and the Grenadines	-0.665	-1.1324	-0.2154	1
DALYs (Disability-Adjusted Life Years)	Physical violence by other means	Saint Vincent and the Grenadines	-1.1327	-1.4886	-0.7052	1
DALYs (Disability-Adjusted Life Years)	Physical violence by sharp object	Saint Vincent and the Grenadines	4.642	4.0004	5.3722	1
DALYs (Disability-Adjusted Life Years)	Sexual violence	Saint Vincent and the Grenadines	0.1633	0.1585	0.1678	1
DALYs (Disability-Adjusted Life Years)	Interpersonal violence	Samoa	0.0099	-0.0089	0.0271	0
DALYs (Disability-Adjusted Life Years)	Physical violence by firearm	Samoa	-0.0499	-0.0808	-0.0073	1
DALYs (Disability-Adjusted Life Years)	Physical violence by other means	Samoa	0.1065	0.0837	0.131	1
DALYs (Disability-Adjusted Life Years)	Physical violence by sharp object	Samoa	-0.8054	-0.8311	-0.772	1
DALYs (Disability-Adjusted Life Years)	Sexual violence	Samoa	0	-0.0136	0.0143	0
DALYs (Disability-Adjusted Life Years)	Interpersonal violence	San Marino	-0.3412	-0.351	-0.331	1
DALYs (Disability-Adjusted Life Years)	Physical violence by firearm	San Marino	-0.7267	-0.7748	-0.6761	1
DALYs (Disability-Adjusted Life Years)	Physical violence by other means	San Marino	-0.5535	-0.5714	-0.5353	1
DALYs (Disability-Adjusted Life Years)	Physical violence by sharp object	San Marino	-0.7824	-0.8127	-0.7453	1
DALYs (Disability-Adjusted Life Years)	Sexual violence	San Marino	-0.0619	-0.0658	-0.0572	1
DALYs (Disability-Adjusted Life Years)	Interpersonal violence	Sao Tome and Principe	0.8484	0.2041	1.6747	1
DALYs (Disability-Adjusted Life Years)	Physical violence by firearm	Sao Tome and Principe	0.5543	-0.2881	1.6326	0
DALYs (Disability-Adjusted Life Years)	Physical violence by other means	Sao Tome and Principe	0.8167	0.0832	1.7426	1
DALYs (Disability-Adjusted Life Years)	Physical violence by sharp object	Sao Tome and Principe	1.9948	1.1001	3.068	1
DALYs (Disability-Adjusted Life Years)	Sexual violence	Sao Tome and Principe	0.1069	0.0922	0.1234	1
DALYs (Disability-Adjusted Life Years)	Interpersonal violence	Saudi Arabia	-0.2457	-0.2632	-0.2304	1
DALYs (Disability-Adjusted Life Years)	Physical violence by firearm	Saudi Arabia	-0.6351	-0.7215	-0.5505	1
DALYs (Disability-Adjusted Life Years)	Physical violence by other means	Saudi Arabia	-0.5787	-0.63	-0.5342	1
DALYs (Disability-Adjusted Life Years)	Physical violence by sharp object	Saudi Arabia	-3.0328	-3.142	-2.909	1
DALYs (Disability-Adjusted Life Years)	Sexual violence	Saudi Arabia	0.3678	0.3632	0.3715	1
DALYs (Disability-Adjusted Life Years)	Interpersonal violence	Senegal	-0.2314	-0.5494	0.113	0
DALYs (Disability-Adjusted Life Years)	Physical violence by firearm	Senegal	-0.9289	-2.1363	0.2821	0
DALYs (Disability-Adjusted Life Years)	Physical violence by other means	Senegal	-1.1287	-1.4269	-0.8776	1
DALYs (Disability-Adjusted Life Years)	Physical violence by sharp object	Senegal	0.334	-0.2917	0.9489	0
DALYs (Disability-Adjusted Life Years)	Sexual violence	Senegal	0.0779	0.0664	0.0892	1
DALYs (Disability-Adjusted Life Years)	Interpersonal violence	Serbia	-3.3064	-3.5744	-2.976	1
DALYs (Disability-Adjusted Life Years)	Physical violence by firearm	Serbia	-4.3918	-4.7708	-3.9611	1
DALYs (Disability-Adjusted Life Years)	Physical violence by other means	Serbia	-3.536	-3.7909	-3.2839	1
DALYs (Disability-Adjusted Life Years)	Physical violence by sharp object	Serbia	-4.3032	-4.804	-3.7716	1
DALYs (Disability-Adjusted Life Years)	Sexual violence	Serbia	0.1169	0.0959	0.1388	1
DALYs (Disability-Adjusted Life Years)	Interpersonal violence	Seychelles	-1.0679	-1.156	-0.9841	1
DALYs (Disability-Adjusted Life Years)	Physical violence by firearm	Seychelles	-1.3088	-1.4803	-1.1515	1
DALYs (Disability-Adjusted Life Years)	Physical violence by other means	Seychelles	-1.4186	-1.5375	-1.3101	1
DALYs (Disability-Adjusted Life Years)	Physical violence by sharp object	Seychelles	-1.3722	-1.4788	-1.2709	1
DALYs (Disability-Adjusted Life Years)	Sexual violence	Seychelles	0.0111	0.0088	0.013	1
DALYs (Disability-Adjusted Life Years)	Interpersonal violence	Sierra Leone	0.4887	0.272	0.7952	1
DALYs (Disability-Adjusted Life Years)	Physical violence by firearm	Sierra Leone	0.6038	0.0006	1.4844	1
DALYs (Disability-Adjusted Life Years)	Physical violence by other means	Sierra Leone	0.5308	0.3958	0.6341	1
DALYs (Disability-Adjusted Life Years)	Physical violence by sharp object	Sierra Leone	1.4472	0.9615	2.1397	1
DALYs (Disability-Adjusted Life Years)	Sexual violence	Sierra Leone	0.0624	0.0403	0.0794	1
DALYs (Disability-Adjusted Life Years)	Interpersonal violence	Singapore	-2.2497	-2.5463	-1.9649	1
DALYs (Disability-Adjusted Life Years)	Physical violence by firearm	Singapore	-1.1645	-1.8682	-0.5879	1
DALYs (Disability-Adjusted Life Years)	Physical violence by other means	Singapore	-2.7074	-3.6519	-1.7929	1
DALYs (Disability-Adjusted Life Years)	Physical violence by sharp object	Singapore	-2.029	-3.1007	-0.3323	1
DALYs (Disability-Adjusted Life Years)	Sexual violence	Singapore	-0.0807	-0.1154	-0.047	1
DALYs (Disability-Adjusted Life Years)	Interpersonal violence	Slovakia	-0.9489	-1.0766	-0.8511	1
DALYs (Disability-Adjusted Life Years)	Physical violence by firearm	Slovakia	-2.3993	-2.722	-2.1547	1
DALYs (Disability-Adjusted Life Years)	Physical violence by other means	Slovakia	-0.9581	-1.1366	-0.7997	1
DALYs (Disability-Adjusted Life Years)	Physical violence by sharp object	Slovakia	-0.9068	-1.0519	-0.7099	1
DALYs (Disability-Adjusted Life Years)	Sexual violence	Slovakia	0.1761	0.1661	0.1858	1
DALYs (Disability-Adjusted Life Years)	Interpersonal violence	Slovenia	-1.5752	-2.0732	-1.0721	1
DALYs (Disability-Adjusted Life Years)	Physical violence by firearm	Slovenia	-4.6281	-7.2102	-1.879	1
DALYs (Disability-Adjusted Life Years)	Physical violence by other means	Slovenia	-1.002	-1.4766	-0.375	1
DALYs (Disability-Adjusted Life Years)	Physical violence by sharp object	Slovenia	-1.6214	-3.1825	0.2479	0
DALYs (Disability-Adjusted Life Years)	Sexual violence	Slovenia	-0.0163	-0.0244	-0.0082	1
DALYs (Disability-Adjusted Life Years)	Interpersonal violence	Solomon Islands	0.2848	0.1397	0.4116	1
DALYs (Disability-Adjusted Life Years)	Physical violence by firearm	Solomon Islands	0.4976	0.3459	0.65	1
DALYs (Disability-Adjusted Life Years)	Physical violence by other means	Solomon Islands	0.2626	0.0065	0.4069	1
DALYs (Disability-Adjusted Life Years)	Physical violence by sharp object	Solomon Islands	0.3535	0.1883	0.4762	1
DALYs (Disability-Adjusted Life Years)	Sexual violence	Solomon Islands	0.0496	0.0474	0.0514	1
DALYs (Disability-Adjusted Life Years)	Interpersonal violence	Somalia	2.5644	0.6833	5.9435	1
DALYs (Disability-Adjusted Life Years)	Physical violence by firearm	Somalia	1.5753	1.1513	2.1237	1
DALYs (Disability-Adjusted Life Years)	Physical violence by other means	Somalia	1.8853	1.4768	2.3881	1
DALYs (Disability-Adjusted Life Years)	Physical violence by sharp object	Somalia	4.4676	-1.019	17.6067	0
DALYs (Disability-Adjusted Life Years)	Sexual violence	Somalia	0.2134	0.2029	0.2253	1
DALYs (Disability-Adjusted Life Years)	Interpersonal violence	South Africa	-2.9196	-3.2459	-2.6955	1
DALYs (Disability-Adjusted Life Years)	Physical violence by firearm	South Africa	-5.5896	-5.8184	-5.4044	1
DALYs (Disability-Adjusted Life Years)	Physical violence by other means	South Africa	-2.4228	-2.623	-2.2302	1
DALYs (Disability-Adjusted Life Years)	Physical violence by sharp object	South Africa	-3.1665	-3.464	-2.9766	1
DALYs (Disability-Adjusted Life Years)	Sexual violence	South Africa	0.051	0.0374	0.0651	1
DALYs (Disability-Adjusted Life Years)	Interpersonal violence	South Sudan	1.3377	0.2462	2.8196	1
DALYs (Disability-Adjusted Life Years)	Physical violence by firearm	South Sudan	0.7815	0.549	1.0308	1
DALYs (Disability-Adjusted Life Years)	Physical violence by other means	South Sudan	1.1104	0.9112	1.3037	1
DALYs (Disability-Adjusted Life Years)	Physical violence by sharp object	South Sudan	4.4253	2.7837	6.2726	1
DALYs (Disability-Adjusted Life Years)	Sexual violence	South Sudan	-0.0621	-0.0711	-0.0547	1
DALYs (Disability-Adjusted Life Years)	Interpersonal violence	Spain	-0.7515	-1.0352	-0.4927	1
DALYs (Disability-Adjusted Life Years)	Physical violence by firearm	Spain	-2.1149	-2.7219	-1.5057	1
DALYs (Disability-Adjusted Life Years)	Physical violence by other means	Spain	-2.3746	-2.9224	-1.8462	1
DALYs (Disability-Adjusted Life Years)	Physical violence by sharp object	Spain	0.0006	-0.5204	0.5594	0
DALYs (Disability-Adjusted Life Years)	Sexual violence	Spain	-0.0854	-0.0937	-0.0776	1
DALYs (Disability-Adjusted Life Years)	Interpersonal violence	Sri Lanka	-2.0078	-2.1927	-1.8227	1
DALYs (Disability-Adjusted Life Years)	Physical violence by firearm	Sri Lanka	-2.8203	-3.075	-2.4612	1
DALYs (Disability-Adjusted Life Years)	Physical violence by other means	Sri Lanka	-2.9532	-3.1361	-2.765	1
DALYs (Disability-Adjusted Life Years)	Physical violence by sharp object	Sri Lanka	-2.0596	-2.1975	-1.9258	1
DALYs (Disability-Adjusted Life Years)	Sexual violence	Sri Lanka	0.0211	0.0158	0.0262	1
DALYs (Disability-Adjusted Life Years)	Interpersonal violence	Sudan	2.6463	0.3515	5.2045	1
DALYs (Disability-Adjusted Life Years)	Physical violence by firearm	Sudan	-0.4507	-5.3177	3.4841	0
DALYs (Disability-Adjusted Life Years)	Physical violence by other means	Sudan	2.981	-1.6689	5.3171	0
DALYs (Disability-Adjusted Life Years)	Physical violence by sharp object	Sudan	2.4032	-1.0214	5.1216	0
DALYs (Disability-Adjusted Life Years)	Sexual violence	Sudan	0.0257	0.0228	0.0286	1
DALYs (Disability-Adjusted Life Years)	Interpersonal violence	Suriname	-0.3068	-0.7108	0.0897	0
DALYs (Disability-Adjusted Life Years)	Physical violence by firearm	Suriname	0.1672	-0.1896	0.5551	0
DALYs (Disability-Adjusted Life Years)	Physical violence by other means	Suriname	-0.6459	-1.1382	-0.1637	1
DALYs (Disability-Adjusted Life Years)	Physical violence by sharp object	Suriname	-0.0167	-0.3941	0.3371	0
DALYs (Disability-Adjusted Life Years)	Sexual violence	Suriname	-0.0037	-0.0101	0.003	0
DALYs (Disability-Adjusted Life Years)	Interpersonal violence	Sweden	-0.6318	-0.8843	-0.384	1
DALYs (Disability-Adjusted Life Years)	Physical violence by firearm	Sweden	-2.3595	-3.5543	-1.1823	1
DALYs (Disability-Adjusted Life Years)	Physical violence by other means	Sweden	-1.176	-1.7006	-0.67	1
DALYs (Disability-Adjusted Life Years)	Physical violence by sharp object	Sweden	-0.3935	-1.0909	0.298	0
DALYs (Disability-Adjusted Life Years)	Sexual violence	Sweden	-0.1747	-0.1891	-0.1591	1
DALYs (Disability-Adjusted Life Years)	Interpersonal violence	Switzerland	-2.4952	-2.8519	-2.1969	1
DALYs (Disability-Adjusted Life Years)	Physical violence by firearm	Switzerland	-5.4426	-6.5601	-4.3495	1
DALYs (Disability-Adjusted Life Years)	Physical violence by other means	Switzerland	-3.364	-3.9027	-2.8475	1
DALYs (Disability-Adjusted Life Years)	Physical violence by sharp object	Switzerland	-2.7815	-4.2107	-1.6835	1
DALYs (Disability-Adjusted Life Years)	Sexual violence	Switzerland	-0.1074	-0.1132	-0.1019	1
DALYs (Disability-Adjusted Life Years)	Interpersonal violence	Syrian Arab Republic	0.2963	0.1812	0.4143	1
DALYs (Disability-Adjusted Life Years)	Physical violence by firearm	Syrian Arab Republic	0.9269	0.7091	1.1331	1
DALYs (Disability-Adjusted Life Years)	Physical violence by other means	Syrian Arab Republic	0.5048	0.3579	0.6395	1
DALYs (Disability-Adjusted Life Years)	Physical violence by sharp object	Syrian Arab Republic	-1.6111	-2.121	-1.0932	1
DALYs (Disability-Adjusted Life Years)	Sexual violence	Syrian Arab Republic	0.2133	0.1947	0.2301	1
DALYs (Disability-Adjusted Life Years)	Interpersonal violence	Taiwan (Province of China)	-0.7414	-0.9334	-0.4912	1
DALYs (Disability-Adjusted Life Years)	Physical violence by firearm	Taiwan (Province of China)	-1.6286	-2.1987	-0.9894	1
DALYs (Disability-Adjusted Life Years)	Physical violence by other means	Taiwan (Province of China)	-1.4305	-2.2901	-0.6833	1
DALYs (Disability-Adjusted Life Years)	Physical violence by sharp object	Taiwan (Province of China)	-5.2364	-6.1135	-4.3538	1
DALYs (Disability-Adjusted Life Years)	Sexual violence	Taiwan (Province of China)	0.2549	0.2311	0.2774	1
DALYs (Disability-Adjusted Life Years)	Interpersonal violence	Tajikistan	-0.8413	-2.1147	0.516	0
DALYs (Disability-Adjusted Life Years)	Physical violence by firearm	Tajikistan	-1.8611	-3.7387	1.6286	0
DALYs (Disability-Adjusted Life Years)	Physical violence by other means	Tajikistan	-1.3694	-2.0701	-0.5565	1
DALYs (Disability-Adjusted Life Years)	Physical violence by sharp object	Tajikistan	-0.9511	-2.5739	1.9428	0
DALYs (Disability-Adjusted Life Years)	Sexual violence	Tajikistan	0.058	0.029	0.0777	1
DALYs (Disability-Adjusted Life Years)	Interpersonal violence	Thailand	-4.7564	-5.118	-4.3294	1
DALYs (Disability-Adjusted Life Years)	Physical violence by firearm	Thailand	-6.2516	-6.8435	-5.6316	1
DALYs (Disability-Adjusted Life Years)	Physical violence by other means	Thailand	-4.0925	-4.5262	-3.5709	1
DALYs (Disability-Adjusted Life Years)	Physical violence by sharp object	Thailand	-6.2703	-6.753	-5.6644	1
DALYs (Disability-Adjusted Life Years)	Sexual violence	Thailand	0.0733	0.0658	0.0803	1
DALYs (Disability-Adjusted Life Years)	Interpersonal violence	Timor-Leste	-0.5087	-1.0487	-0.0854	1
DALYs (Disability-Adjusted Life Years)	Physical violence by firearm	Timor-Leste	-0.5484	-1.3007	0.009	0
DALYs (Disability-Adjusted Life Years)	Physical violence by other means	Timor-Leste	-0.856	-1.515	-0.3222	1
DALYs (Disability-Adjusted Life Years)	Physical violence by sharp object	Timor-Leste	-0.5507	-1.1832	-0.0641	1
DALYs (Disability-Adjusted Life Years)	Sexual violence	Timor-Leste	-0.0115	-0.0345	0.0069	0
DALYs (Disability-Adjusted Life Years)	Interpersonal violence	Togo	-0.0913	-0.2017	0.0128	0
DALYs (Disability-Adjusted Life Years)	Physical violence by firearm	Togo	-0.6992	-0.9161	-0.4895	1
DALYs (Disability-Adjusted Life Years)	Physical violence by other means	Togo	0.0957	0.0266	0.1547	1
DALYs (Disability-Adjusted Life Years)	Physical violence by sharp object	Togo	0.5704	0.3982	0.7408	1
DALYs (Disability-Adjusted Life Years)	Sexual violence	Togo	0.0206	-0.0344	0.0531	0
DALYs (Disability-Adjusted Life Years)	Interpersonal violence	Tokelau	-0.0233	-0.0765	0.0354	0
DALYs (Disability-Adjusted Life Years)	Physical violence by firearm	Tokelau	-0.0249	-0.2197	0.1751	0
DALYs (Disability-Adjusted Life Years)	Physical violence by other means	Tokelau	-0.1108	-0.1636	-0.0513	1
DALYs (Disability-Adjusted Life Years)	Physical violence by sharp object	Tokelau	-0.6938	-0.8302	-0.564	1
DALYs (Disability-Adjusted Life Years)	Sexual violence	Tokelau	0.2325	0.1565	0.323	1
DALYs (Disability-Adjusted Life Years)	Interpersonal violence	Tonga	-2.1635	-2.2154	-2.1111	1
DALYs (Disability-Adjusted Life Years)	Physical violence by firearm	Tonga	-4.3693	-4.4445	-4.2646	1
DALYs (Disability-Adjusted Life Years)	Physical violence by other means	Tonga	-4.365	-4.4439	-4.2834	1
DALYs (Disability-Adjusted Life Years)	Physical violence by sharp object	Tonga	-4.7178	-4.8224	-4.579	1
DALYs (Disability-Adjusted Life Years)	Sexual violence	Tonga	0.057	0.0381	0.0753	1
DALYs (Disability-Adjusted Life Years)	Interpersonal violence	Trinidad and Tobago	0.6779	-0.1763	1.2576	0
DALYs (Disability-Adjusted Life Years)	Physical violence by firearm	Trinidad and Tobago	2.1968	0.7824	3.2101	1
DALYs (Disability-Adjusted Life Years)	Physical violence by other means	Trinidad and Tobago	-0.0083	-1.0144	0.7928	0
DALYs (Disability-Adjusted Life Years)	Physical violence by sharp object	Trinidad and Tobago	-0.1501	-1.0984	0.5192	0
DALYs (Disability-Adjusted Life Years)	Sexual violence	Trinidad and Tobago	0.0724	0.0611	0.0841	1
DALYs (Disability-Adjusted Life Years)	Interpersonal violence	Tunisia	-0.4472	-0.4594	-0.4344	1
DALYs (Disability-Adjusted Life Years)	Physical violence by firearm	Tunisia	-1.0213	-1.0761	-0.9369	1
DALYs (Disability-Adjusted Life Years)	Physical violence by other means	Tunisia	-0.8844	-0.9256	-0.8465	1
DALYs (Disability-Adjusted Life Years)	Physical violence by sharp object	Tunisia	-2.9776	-3.0302	-2.9216	1
DALYs (Disability-Adjusted Life Years)	Sexual violence	Tunisia	0.0895	0.0828	0.0954	1
DALYs (Disability-Adjusted Life Years)	Interpersonal violence	Turkey	-0.2095	-0.2783	-0.153	1
DALYs (Disability-Adjusted Life Years)	Physical violence by firearm	Turkey	-1.0429	-1.1563	-0.9368	1
DALYs (Disability-Adjusted Life Years)	Physical violence by other means	Turkey	-1.6106	-1.7287	-1.5104	1
DALYs (Disability-Adjusted Life Years)	Physical violence by sharp object	Turkey	2.0936	1.8815	2.2913	1
DALYs (Disability-Adjusted Life Years)	Sexual violence	Turkey	0.2952	0.2829	0.3055	1
DALYs (Disability-Adjusted Life Years)	Interpersonal violence	Turkmenistan	0.7113	-0.0122	1.39	0
DALYs (Disability-Adjusted Life Years)	Physical violence by firearm	Turkmenistan	-1.6895	-2.3767	-0.7651	1
DALYs (Disability-Adjusted Life Years)	Physical violence by other means	Turkmenistan	0.7116	-0.0869	1.4243	0
DALYs (Disability-Adjusted Life Years)	Physical violence by sharp object	Turkmenistan	0.6616	-0.4984	1.5623	0
DALYs (Disability-Adjusted Life Years)	Sexual violence	Turkmenistan	0.0537	0.0459	0.0595	1
DALYs (Disability-Adjusted Life Years)	Interpersonal violence	Tuvalu	-0.3749	-0.3958	-0.3567	1
DALYs (Disability-Adjusted Life Years)	Physical violence by firearm	Tuvalu	-0.8347	-0.8645	-0.8029	1
DALYs (Disability-Adjusted Life Years)	Physical violence by other means	Tuvalu	-0.457	-0.4848	-0.4335	1
DALYs (Disability-Adjusted Life Years)	Physical violence by sharp object	Tuvalu	-1.069	-1.0941	-1.0455	1
DALYs (Disability-Adjusted Life Years)	Sexual violence	Tuvalu	-0.0339	-0.0366	-0.0313	1
DALYs (Disability-Adjusted Life Years)	Interpersonal violence	Uganda	0.4989	0.2597	0.7553	1
DALYs (Disability-Adjusted Life Years)	Physical violence by firearm	Uganda	0.6693	0.526	0.8113	1
DALYs (Disability-Adjusted Life Years)	Physical violence by other means	Uganda	0.949	0.8009	1.0799	1
DALYs (Disability-Adjusted Life Years)	Physical violence by sharp object	Uganda	2.0789	0.5858	3.9288	1
DALYs (Disability-Adjusted Life Years)	Sexual violence	Uganda	-0.017	-0.0396	0.0052	0
DALYs (Disability-Adjusted Life Years)	Interpersonal violence	Ukraine	0.0324	-0.7777	0.6417	0
DALYs (Disability-Adjusted Life Years)	Physical violence by firearm	Ukraine	0.3084	-0.352	0.8978	0
DALYs (Disability-Adjusted Life Years)	Physical violence by other means	Ukraine	0.0257	-0.8691	0.6885	0
DALYs (Disability-Adjusted Life Years)	Physical violence by sharp object	Ukraine	-0.0092	-0.8892	0.6201	0
DALYs (Disability-Adjusted Life Years)	Sexual violence	Ukraine	0.0159	0.0076	0.0237	1
DALYs (Disability-Adjusted Life Years)	Interpersonal violence	United Arab Emirates	-0.8727	-0.9246	-0.8196	1
DALYs (Disability-Adjusted Life Years)	Physical violence by firearm	United Arab Emirates	-1.6835	-1.7374	-1.6155	1
DALYs (Disability-Adjusted Life Years)	Physical violence by other means	United Arab Emirates	-1.6659	-1.7362	-1.5926	1
DALYs (Disability-Adjusted Life Years)	Physical violence by sharp object	United Arab Emirates	-3.5784	-3.677	-3.4746	1
DALYs (Disability-Adjusted Life Years)	Sexual violence	United Arab Emirates	-0.0116	-0.0459	0.0223	0
DALYs (Disability-Adjusted Life Years)	Interpersonal violence	United Kingdom	-1.2573	-1.4048	-1.114	1
DALYs (Disability-Adjusted Life Years)	Physical violence by firearm	United Kingdom	-2.6606	-3.2933	-2.0147	1
DALYs (Disability-Adjusted Life Years)	Physical violence by other means	United Kingdom	-2.4022	-2.7776	-2.0858	1
DALYs (Disability-Adjusted Life Years)	Physical violence by sharp object	United Kingdom	-3.2858	-3.7721	-2.8916	1
DALYs (Disability-Adjusted Life Years)	Sexual violence	United Kingdom	-0.1378	-0.1578	-0.1183	1
DALYs (Disability-Adjusted Life Years)	Interpersonal violence	United Republic of Tanzania	0.1	0.0453	0.1454	1
DALYs (Disability-Adjusted Life Years)	Physical violence by firearm	United Republic of Tanzania	0.1575	0.0206	0.2711	1
DALYs (Disability-Adjusted Life Years)	Physical violence by other means	United Republic of Tanzania	0.2509	0.1588	0.345	1
DALYs (Disability-Adjusted Life Years)	Physical violence by sharp object	United Republic of Tanzania	0.3625	0.3062	0.4068	1
DALYs (Disability-Adjusted Life Years)	Sexual violence	United Republic of Tanzania	-0.2127	-0.2722	-0.1454	1
DALYs (Disability-Adjusted Life Years)	Interpersonal violence	United States Virgin Islands	-1.0766	-1.1429	-1.0239	1
DALYs (Disability-Adjusted Life Years)	Physical violence by firearm	United States Virgin Islands	-0.9691	-1.0281	-0.9205	1
DALYs (Disability-Adjusted Life Years)	Physical violence by other means	United States Virgin Islands	-1.4554	-1.547	-1.3888	1
DALYs (Disability-Adjusted Life Years)	Physical violence by sharp object	United States Virgin Islands	-1.4172	-1.5057	-1.3331	1
DALYs (Disability-Adjusted Life Years)	Sexual violence	United States Virgin Islands	0.0768	0.0597	0.0931	1
DALYs (Disability-Adjusted Life Years)	Interpersonal violence	United States of America	-2.19	-2.3356	-2.0588	1
DALYs (Disability-Adjusted Life Years)	Physical violence by firearm	United States of America	-1.9365	-2.3119	-1.6485	1
DALYs (Disability-Adjusted Life Years)	Physical violence by other means	United States of America	-3.503	-3.7872	-3.2391	1
DALYs (Disability-Adjusted Life Years)	Physical violence by sharp object	United States of America	-3.941	-4.2944	-3.6352	1
DALYs (Disability-Adjusted Life Years)	Sexual violence	United States of America	0.0579	0.0126	0.1019	1
DALYs (Disability-Adjusted Life Years)	Interpersonal violence	Uruguay	-0.0555	-0.3952	0.2795	0
DALYs (Disability-Adjusted Life Years)	Physical violence by firearm	Uruguay	-1.6438	-2.5654	-0.9758	1
DALYs (Disability-Adjusted Life Years)	Physical violence by other means	Uruguay	-1.0783	-1.8975	-0.4187	1
DALYs (Disability-Adjusted Life Years)	Physical violence by sharp object	Uruguay	3.4424	1.9628	4.9132	1
DALYs (Disability-Adjusted Life Years)	Sexual violence	Uruguay	0.1294	0.1257	0.1333	1
DALYs (Disability-Adjusted Life Years)	Interpersonal violence	Uzbekistan	-1.2103	-1.4973	-0.8716	1
DALYs (Disability-Adjusted Life Years)	Physical violence by firearm	Uzbekistan	-0.4776	-0.9061	-0.0472	1
DALYs (Disability-Adjusted Life Years)	Physical violence by other means	Uzbekistan	-0.6792	-1.3252	0.0256	0
DALYs (Disability-Adjusted Life Years)	Physical violence by sharp object	Uzbekistan	-1.6077	-2.1084	-0.9591	1
DALYs (Disability-Adjusted Life Years)	Sexual violence	Uzbekistan	0.0947	0.0887	0.0997	1
DALYs (Disability-Adjusted Life Years)	Interpersonal violence	Vanuatu	0.1771	0.153	0.2001	1
DALYs (Disability-Adjusted Life Years)	Physical violence by firearm	Vanuatu	0.7811	0.7102	0.8519	1
DALYs (Disability-Adjusted Life Years)	Physical violence by other means	Vanuatu	0.723	0.6419	0.7932	1
DALYs (Disability-Adjusted Life Years)	Physical violence by sharp object	Vanuatu	-0.0931	-0.1667	-0.0283	1
DALYs (Disability-Adjusted Life Years)	Sexual violence	Vanuatu	0.0418	0.0367	0.0467	1
DALYs (Disability-Adjusted Life Years)	Interpersonal violence	Venezuela (Bolivarian Republic of)	3.0731	0.404	4.5303	1
DALYs (Disability-Adjusted Life Years)	Physical violence by firearm	Venezuela (Bolivarian Republic of)	5.0623	3.3129	6.3624	1
DALYs (Disability-Adjusted Life Years)	Physical violence by other means	Venezuela (Bolivarian Republic of)	3.7685	3.0033	4.4809	1
DALYs (Disability-Adjusted Life Years)	Physical violence by sharp object	Venezuela (Bolivarian Republic of)	3.189	2.3568	4.0847	1
DALYs (Disability-Adjusted Life Years)	Sexual violence	Venezuela (Bolivarian Republic of)	0.0437	0.0195	0.0621	1
DALYs (Disability-Adjusted Life Years)	Interpersonal violence	Viet Nam	-1.3058	-1.4353	-1.1743	1
DALYs (Disability-Adjusted Life Years)	Physical violence by firearm	Viet Nam	-3.4458	-3.8848	-2.997	1
DALYs (Disability-Adjusted Life Years)	Physical violence by other means	Viet Nam	-2.4807	-2.7509	-2.2102	1
DALYs (Disability-Adjusted Life Years)	Physical violence by sharp object	Viet Nam	-3.0276	-3.4226	-2.6095	1
DALYs (Disability-Adjusted Life Years)	Sexual violence	Viet Nam	0.0616	0.0557	0.0674	1
DALYs (Disability-Adjusted Life Years)	Interpersonal violence	Yemen	0.6791	0.1209	1.0416	1
DALYs (Disability-Adjusted Life Years)	Physical violence by firearm	Yemen	1.5193	0.1029	2.8693	1
DALYs (Disability-Adjusted Life Years)	Physical violence by other means	Yemen	1.2759	1.1247	1.4229	1
DALYs (Disability-Adjusted Life Years)	Physical violence by sharp object	Yemen	-1.2394	-1.9648	-0.4648	1
DALYs (Disability-Adjusted Life Years)	Sexual violence	Yemen	0.1479	0.1366	0.1575	1
DALYs (Disability-Adjusted Life Years)	Interpersonal violence	Zambia	-0.5287	-0.5728	-0.4912	1
DALYs (Disability-Adjusted Life Years)	Physical violence by firearm	Zambia	-0.8488	-0.9008	-0.7941	1
DALYs (Disability-Adjusted Life Years)	Physical violence by other means	Zambia	-0.6964	-0.7437	-0.6474	1
DALYs (Disability-Adjusted Life Years)	Physical violence by sharp object	Zambia	-0.3994	-0.4603	-0.3424	1
DALYs (Disability-Adjusted Life Years)	Sexual violence	Zambia	-0.016	-0.0465	0.015	0
DALYs (Disability-Adjusted Life Years)	Interpersonal violence	Zimbabwe	-0.0733	-0.2096	0.0452	0
DALYs (Disability-Adjusted Life Years)	Physical violence by firearm	Zimbabwe	0.0298	-0.1441	0.2243	0
DALYs (Disability-Adjusted Life Years)	Physical violence by other means	Zimbabwe	0.0672	-0.1356	0.2824	0
DALYs (Disability-Adjusted Life Years)	Physical violence by sharp object	Zimbabwe	0.104	-0.088	0.2982	0
DALYs (Disability-Adjusted Life Years)	Sexual violence	Zimbabwe	-0.1035	-0.1826	-0.0212	1
Deaths	Interpersonal violence	Afghanistan	-1.3013	-1.9381	-0.6458	1
Deaths	Physical violence by firearm	Afghanistan	-3.1832	-5.9808	-1.3555	1
Deaths	Physical violence by other means	Afghanistan	-0.6262	-0.783	-0.4383	1
Deaths	Physical violence by sharp object	Afghanistan	-3.9294	-5.5611	-2.4264	1
Deaths	Interpersonal violence	Albania	-2.4457	-2.7728	-2.1153	1
Deaths	Physical violence by firearm	Albania	-2.5668	-3.0307	-2.171	1
Deaths	Physical violence by other means	Albania	-2.2712	-2.4828	-2.0806	1
Deaths	Physical violence by sharp object	Albania	-3.3293	-3.5368	-3.1328	1
Deaths	Interpersonal violence	Algeria	-2.1075	-2.4449	-1.709	1
Deaths	Physical violence by firearm	Algeria	-2.0973	-2.8606	-0.9364	1
Deaths	Physical violence by other means	Algeria	-1.6827	-1.7613	-1.5949	1
Deaths	Physical violence by sharp object	Algeria	-4.2787	-4.7972	-3.6312	1
Deaths	Interpersonal violence	American Samoa	-1.1959	-1.301	-1.118	1
Deaths	Physical violence by firearm	American Samoa	-0.5781	-0.7925	-0.3572	1
Deaths	Physical violence by other means	American Samoa	-1.1798	-1.2561	-1.0964	1
Deaths	Physical violence by sharp object	American Samoa	-2.2447	-2.5279	-1.9456	1
Deaths	Interpersonal violence	Andorra	-1.9669	-2.0378	-1.8902	1
Deaths	Physical violence by firearm	Andorra	-2.3021	-2.3926	-2.2002	1
Deaths	Physical violence by other means	Andorra	-1.9204	-1.9834	-1.8545	1
Deaths	Physical violence by sharp object	Andorra	-1.8801	-1.9791	-1.7755	1
Deaths	Interpersonal violence	Angola	-0.5843	-0.7502	-0.426	1
Deaths	Physical violence by firearm	Angola	-0.889	-1.0335	-0.7364	1
Deaths	Physical violence by other means	Angola	-0.5616	-0.7221	-0.4095	1
Deaths	Physical violence by sharp object	Angola	-0.106	-0.2637	0.09	0
Deaths	Interpersonal violence	Antigua and Barbuda	-0.4667	-0.937	-0.0061	1
Deaths	Physical violence by firearm	Antigua and Barbuda	-0.5805	-1.3316	-0.0399	1
Deaths	Physical violence by other means	Antigua and Barbuda	-0.9833	-1.4379	-0.5288	1
Deaths	Physical violence by sharp object	Antigua and Barbuda	-0.2684	-0.8103	0.2563	0
Deaths	Interpersonal violence	Argentina	0.2389	-0.2299	0.8203	0
Deaths	Physical violence by firearm	Argentina	-0.5678	-1.0902	0.1026	0
Deaths	Physical violence by other means	Argentina	0.577	-0.2285	1.3247	0
Deaths	Physical violence by sharp object	Argentina	1.9647	1.1556	2.8036	1
Deaths	Interpersonal violence	Armenia	-1.1199	-2.0286	-0.353	1
Deaths	Physical violence by firearm	Armenia	-2.2023	-3.7552	-0.9279	1
Deaths	Physical violence by other means	Armenia	-1.3499	-2.3063	-0.5524	1
Deaths	Physical violence by sharp object	Armenia	0.425	-0.4902	1.2456	0
Deaths	Interpersonal violence	Australia	-3.7184	-4.2958	-3.1959	1
Deaths	Physical violence by firearm	Australia	-5.9629	-7.2978	-4.725	1
Deaths	Physical violence by other means	Australia	-3.2146	-3.9448	-2.5256	1
Deaths	Physical violence by sharp object	Australia	-2.8993	-4.0192	-1.8278	1
Deaths	Interpersonal violence	Austria	-2.4255	-3.0832	-1.7838	1
Deaths	Physical violence by firearm	Austria	-4.915	-6.1257	-3.7514	1
Deaths	Physical violence by other means	Austria	-1.4253	-2.2037	-0.636	1
Deaths	Physical violence by sharp object	Austria	-2.2246	-3.2601	-1.1726	1
Deaths	Interpersonal violence	Azerbaijan	-3.2678	-3.5483	-2.9901	1
Deaths	Physical violence by firearm	Azerbaijan	-3.5477	-3.7667	-3.2983	1
Deaths	Physical violence by other means	Azerbaijan	-3.2954	-3.5706	-3.0202	1
Deaths	Physical violence by sharp object	Azerbaijan	-3.3817	-3.7281	-3.1185	1
Deaths	Interpersonal violence	Bahamas	1.0821	0.3721	1.6584	1
Deaths	Physical violence by firearm	Bahamas	1.2596	0.1872	2.0335	1
Deaths	Physical violence by other means	Bahamas	0.4079	-0.1261	0.7827	0
Deaths	Physical violence by sharp object	Bahamas	1.1642	0.3642	1.7728	1
Deaths	Interpersonal violence	Bahrain	-0.2134	-0.4344	0.0262	0
Deaths	Physical violence by firearm	Bahrain	-3.575	-3.8159	-3.3248	1
Deaths	Physical violence by other means	Bahrain	0.6902	0.475	0.8989	1
Deaths	Physical violence by sharp object	Bahrain	-2.2391	-2.706	-1.7704	1
Deaths	Interpersonal violence	Bangladesh	-2.3284	-2.5026	-2.1603	1
Deaths	Physical violence by firearm	Bangladesh	-3.2293	-3.4439	-3.0051	1
Deaths	Physical violence by other means	Bangladesh	-1.3874	-1.5763	-1.1674	1
Deaths	Physical violence by sharp object	Bangladesh	-3.1901	-3.3832	-3.0204	1
Deaths	Interpersonal violence	Barbados	-0.1635	-0.632	0.3145	0
Deaths	Physical violence by firearm	Barbados	0.9668	0.2698	1.7684	1
Deaths	Physical violence by other means	Barbados	-0.6324	-1.14	-0.0321	1
Deaths	Physical violence by sharp object	Barbados	-0.1907	-0.6756	0.3126	0
Deaths	Interpersonal violence	Belarus	-2.5403	-3.0913	-2.0451	1
Deaths	Physical violence by firearm	Belarus	-2.6804	-3.2634	-2.0402	1
Deaths	Physical violence by other means	Belarus	-2.4287	-2.9769	-1.928	1
Deaths	Physical violence by sharp object	Belarus	-2.9092	-3.4276	-2.4388	1
Deaths	Interpersonal violence	Belgium	-2.0404	-2.6176	-1.3463	1
Deaths	Physical violence by firearm	Belgium	-4.5207	-5.7032	-3.1057	1
Deaths	Physical violence by other means	Belgium	-1.5161	-2.0923	-0.7788	1
Deaths	Physical violence by sharp object	Belgium	-1.1915	-2.1495	-0.0403	1
Deaths	Interpersonal violence	Belize	1.4388	1.0214	1.8272	1
Deaths	Physical violence by firearm	Belize	1.8198	1.414	2.2391	1
Deaths	Physical violence by other means	Belize	0.4829	-0.0477	1.0765	0
Deaths	Physical violence by sharp object	Belize	1.279	0.6643	1.8737	1
Deaths	Interpersonal violence	Benin	0.6121	0.5771	0.6487	1
Deaths	Physical violence by firearm	Benin	0.1758	0.1264	0.2225	1
Deaths	Physical violence by other means	Benin	0.4318	0.3453	0.5156	1
Deaths	Physical violence by sharp object	Benin	1.3072	1.2713	1.3461	1
Deaths	Interpersonal violence	Bermuda	-1.7384	-2.4535	-1.2619	1
Deaths	Physical violence by firearm	Bermuda	-0.6202	-1.3579	0.2543	0
Deaths	Physical violence by other means	Bermuda	-1.5361	-2.0864	-1.0015	1
Deaths	Physical violence by sharp object	Bermuda	-1.6394	-2.2417	-1.2046	1
Deaths	Interpersonal violence	Bhutan	-1.8815	-1.9919	-1.7352	1
Deaths	Physical violence by firearm	Bhutan	-3.1492	-3.2522	-3.0202	1
Deaths	Physical violence by other means	Bhutan	-1.7662	-1.8679	-1.627	1
Deaths	Physical violence by sharp object	Bhutan	-2.3502	-2.5032	-2.2198	1
Deaths	Interpersonal violence	Bolivia (Plurinational State of)	-1.5914	-1.6964	-1.4932	1
Deaths	Physical violence by firearm	Bolivia (Plurinational State of)	-1.8053	-1.8768	-1.7328	1
Deaths	Physical violence by other means	Bolivia (Plurinational State of)	-1.7776	-1.9003	-1.655	1
Deaths	Physical violence by sharp object	Bolivia (Plurinational State of)	-1.0848	-1.1558	-1.0144	1
Deaths	Interpersonal violence	Bosnia and Herzegovina	-1.5674	-1.8107	-1.3534	1
Deaths	Physical violence by firearm	Bosnia and Herzegovina	-0.6723	-0.8766	-0.4589	1
Deaths	Physical violence by other means	Bosnia and Herzegovina	-1.732	-1.9909	-1.4829	1
Deaths	Physical violence by sharp object	Bosnia and Herzegovina	-1.6601	-1.8755	-1.4842	1
Deaths	Interpersonal violence	Botswana	6.8859	6.7206	7.0299	1
Deaths	Physical violence by firearm	Botswana	6.0514	5.8897	6.1938	1
Deaths	Physical violence by other means	Botswana	6.9037	6.7407	7.044	1
Deaths	Physical violence by sharp object	Botswana	7.4046	7.2663	7.5319	1
Deaths	Interpersonal violence	Brazil	0.2981	0.1517	0.4549	1
Deaths	Physical violence by firearm	Brazil	0.9631	0.73	1.2206	1
Deaths	Physical violence by other means	Brazil	-1.586	-1.8922	-1.2887	1
Deaths	Physical violence by sharp object	Brazil	0.4148	-0.0429	1.1327	0
Deaths	Interpersonal violence	Brunei Darussalam	-0.9353	-1.0671	-0.8267	1
Deaths	Physical violence by firearm	Brunei Darussalam	-0.482	-0.7035	-0.2471	1
Deaths	Physical violence by other means	Brunei Darussalam	-0.9528	-1.0795	-0.8475	1
Deaths	Physical violence by sharp object	Brunei Darussalam	-0.9086	-1.0421	-0.7657	1
Deaths	Interpersonal violence	Bulgaria	-2.8119	-3.485	-1.8903	1
Deaths	Physical violence by firearm	Bulgaria	0.4852	-1.0824	2.0534	0
Deaths	Physical violence by other means	Bulgaria	-3.774	-6.8265	-2.402	1
Deaths	Physical violence by sharp object	Bulgaria	-3.5571	-4.498	-2.3907	1
Deaths	Interpersonal violence	Burkina Faso	0.3523	0.2769	0.4155	1
Deaths	Physical violence by firearm	Burkina Faso	0.2251	0.1489	0.2868	1
Deaths	Physical violence by other means	Burkina Faso	0.2126	0.1286	0.2819	1
Deaths	Physical violence by sharp object	Burkina Faso	0.7045	0.641	0.7581	1
Deaths	Interpersonal violence	Burundi	0.1204	-1.5536	1.6748	0
Deaths	Physical violence by firearm	Burundi	-0.0808	-0.3682	0.1931	0
Deaths	Physical violence by other means	Burundi	0.4299	0.1579	0.6849	1
Deaths	Physical violence by sharp object	Burundi	3.9881	-0.5607	10.2753	0
Deaths	Interpersonal violence	Cabo Verde	1.0721	0.9427	1.2002	1
Deaths	Physical violence by firearm	Cabo Verde	0.0023	-0.211	0.2244	0
Deaths	Physical violence by other means	Cabo Verde	0.7372	0.6353	0.8453	1
Deaths	Physical violence by sharp object	Cabo Verde	1.8469	1.7134	1.9896	1
Deaths	Interpersonal violence	Cambodia	-2.2459	-2.3316	-2.1865	1
Deaths	Physical violence by firearm	Cambodia	-2.3729	-2.4337	-2.3066	1
Deaths	Physical violence by other means	Cambodia	-2.5913	-2.6586	-2.5233	1
Deaths	Physical violence by sharp object	Cambodia	-1.8358	-1.8961	-1.7833	1
Deaths	Interpersonal violence	Cameroon	-0.5143	-0.7316	-0.2615	1
Deaths	Physical violence by firearm	Cameroon	-1.5893	-1.9309	-1.2659	1
Deaths	Physical violence by other means	Cameroon	-0.3741	-0.5084	-0.229	1
Deaths	Physical violence by sharp object	Cameroon	-0.1462	-0.3881	0.0836	0
Deaths	Interpersonal violence	Canada	-3.29	-4.1389	-2.6567	1
Deaths	Physical violence by firearm	Canada	-3.3889	-4.2197	-2.592	1
Deaths	Physical violence by other means	Canada	-2.8973	-3.8016	-2.0513	1
Deaths	Physical violence by sharp object	Canada	-2.6951	-3.8154	-1.8209	1
Deaths	Interpersonal violence	Central African Republic	2.9092	0.6261	4.9873	1
Deaths	Physical violence by firearm	Central African Republic	-0.0933	-0.5397	0.4198	0
Deaths	Physical violence by other means	Central African Republic	0.0942	-0.2756	0.555	0
Deaths	Physical violence by sharp object	Central African Republic	5.843	1.0428	11.6745	1
Deaths	Interpersonal violence	Chad	0.9472	0.478	1.4156	1
Deaths	Physical violence by firearm	Chad	0.6185	0.002	1.4212	1
Deaths	Physical violence by other means	Chad	0.6641	0.4874	0.8227	1
Deaths	Physical violence by sharp object	Chad	1.4292	0.8253	2.0613	1
Deaths	Interpersonal violence	Chile	-3.0409	-3.4251	-2.7306	1
Deaths	Physical violence by firearm	Chile	-1.9976	-2.6058	-1.4079	1
Deaths	Physical violence by other means	Chile	-6.1893	-6.6855	-5.6038	1
Deaths	Physical violence by sharp object	Chile	1.8604	1.1359	2.5364	1
Deaths	Interpersonal violence	China	-3.7792	-3.992	-3.4994	1
Deaths	Physical violence by firearm	China	-2.8117	-2.9453	-2.6222	1
Deaths	Physical violence by other means	China	-3.542	-3.7958	-3.1893	1
Deaths	Physical violence by sharp object	China	-4.059	-4.2314	-3.8481	1
Deaths	Interpersonal violence	Colombia	-3.2456	-3.9667	-2.7228	1
Deaths	Physical violence by firearm	Colombia	-4.2437	-4.9707	-3.7024	1
Deaths	Physical violence by other means	Colombia	-0.431	-0.9955	0.0582	0
Deaths	Physical violence by sharp object	Colombia	-2.393	-3.7076	-1.7684	1
Deaths	Interpersonal violence	Comoros	1.5117	-0.2498	3.5388	0
Deaths	Physical violence by firearm	Comoros	0.8266	-0.4786	2.5325	0
Deaths	Physical violence by other means	Comoros	0.4137	-0.9084	1.5558	0
Deaths	Physical violence by sharp object	Comoros	3.6949	1.6132	7.8324	1
Deaths	Interpersonal violence	Congo	-0.2992	-0.4702	-0.0491	1
Deaths	Physical violence by firearm	Congo	-0.5043	-0.6735	-0.2662	1
Deaths	Physical violence by other means	Congo	-0.3311	-0.5043	-0.0668	1
Deaths	Physical violence by sharp object	Congo	0.0311	-0.1343	0.2643	0
Deaths	Interpersonal violence	Cook Islands	-2.7873	-2.9048	-2.6469	1
Deaths	Physical violence by firearm	Cook Islands	-2.4465	-2.5693	-2.3608	1
Deaths	Physical violence by other means	Cook Islands	-2.7368	-2.8507	-2.6137	1
Deaths	Physical violence by sharp object	Cook Islands	-3.0472	-3.1602	-2.9529	1
Deaths	Interpersonal violence	Costa Rica	1.8105	1.254	2.3668	1
Deaths	Physical violence by firearm	Costa Rica	2.9786	2.1328	3.8103	1
Deaths	Physical violence by other means	Costa Rica	2.1332	1.1038	3.132	1
Deaths	Physical violence by sharp object	Costa Rica	-1.4708	-3.3367	-0.064	1
Deaths	Interpersonal violence	Croatia	-3.5737	-7.3009	-2.0263	1
Deaths	Physical violence by firearm	Croatia	-3.8335	-6.1896	-2.0242	1
Deaths	Physical violence by other means	Croatia	-3.1306	-4.0625	-2.2153	1
Deaths	Physical violence by sharp object	Croatia	-3.2992	-4.9129	-1.3714	1
Deaths	Interpersonal violence	Cuba	-3.1102	-3.7226	-2.6438	1
Deaths	Physical violence by firearm	Cuba	-5.9525	-7.5045	-4.4786	1
Deaths	Physical violence by other means	Cuba	-2.7706	-3.5228	-1.9798	1
Deaths	Physical violence by sharp object	Cuba	-3.2172	-3.8633	-2.7247	1
Deaths	Interpersonal violence	Cyprus	-1.9327	-2.056	-1.8022	1
Deaths	Physical violence by firearm	Cyprus	0.8066	0.5649	1.0257	1
Deaths	Physical violence by other means	Cyprus	-2.2526	-2.4379	-2.1091	1
Deaths	Physical violence by sharp object	Cyprus	-2.0467	-2.3872	-1.7803	1
Deaths	Interpersonal violence	Czechia	-4.6754	-5.5498	-4.1702	1
Deaths	Physical violence by firearm	Czechia	-0.7995	-2.2628	1.4358	0
Deaths	Physical violence by other means	Czechia	-5.2393	-6.499	-4.5001	1
Deaths	Physical violence by sharp object	Czechia	-4.3603	-5.6034	-3.6588	1
Deaths	Interpersonal violence	C么te d'Ivoire	0.3502	0.1647	0.4929	1
Deaths	Physical violence by firearm	C么te d'Ivoire	0.056	-0.181	0.275	0
Deaths	Physical violence by other means	C么te d'Ivoire	0.1933	0.1457	0.2481	1
Deaths	Physical violence by sharp object	C么te d'Ivoire	1.1734	1.0011	1.3577	1
Deaths	Interpersonal violence	Democratic People's Republic of Korea	-1.2571	-1.2995	-1.2208	1
Deaths	Physical violence by firearm	Democratic People's Republic of Korea	-1.7464	-1.7932	-1.6973	1
Deaths	Physical violence by other means	Democratic People's Republic of Korea	-1.4081	-1.4521	-1.3719	1
Deaths	Physical violence by sharp object	Democratic People's Republic of Korea	-1.0786	-1.1186	-1.0394	1
Deaths	Interpersonal violence	Democratic Republic of the Congo	1.1563	0.1808	2.575	1
Deaths	Physical violence by firearm	Democratic Republic of the Congo	-0.2896	-0.5038	-0.072	1
Deaths	Physical violence by other means	Democratic Republic of the Congo	-0.2851	-0.5657	-0.0229	1
Deaths	Physical violence by sharp object	Democratic Republic of the Congo	3.8101	1.6236	7.3863	1
Deaths	Interpersonal violence	Denmark	-3.7863	-4.9879	-2.7958	1
Deaths	Physical violence by firearm	Denmark	-5.9774	-7.3961	-4.6249	1
Deaths	Physical violence by other means	Denmark	-5.2939	-6.3629	-4.2524	1
Deaths	Physical violence by sharp object	Denmark	-2.7735	-4.2958	-1.2872	1
Deaths	Interpersonal violence	Djibouti	0.2199	-0.5169	0.8517	0
Deaths	Physical violence by firearm	Djibouti	0.459	0.0196	0.8594	1
Deaths	Physical violence by other means	Djibouti	0.8799	0.3935	1.3025	1
Deaths	Physical violence by sharp object	Djibouti	-2.9258	-4.8658	-1.9143	1
Deaths	Interpersonal violence	Dominica	1.1877	0.9104	1.4726	1
Deaths	Physical violence by firearm	Dominica	1.5898	1.3078	1.8485	1
Deaths	Physical violence by other means	Dominica	0.8684	0.5756	1.1391	1
Deaths	Physical violence by sharp object	Dominica	1.0906	0.8452	1.3179	1
Deaths	Interpersonal violence	Dominican Republic	1.632	1.4324	1.7819	1
Deaths	Physical violence by firearm	Dominican Republic	1.4516	1.2626	1.591	1
Deaths	Physical violence by other means	Dominican Republic	0.5895	0.4379	0.7576	1
Deaths	Physical violence by sharp object	Dominican Republic	4.6583	4.5165	4.7905	1
Deaths	Interpersonal violence	Ecuador	1.3878	1.0584	1.6563	1
Deaths	Physical violence by firearm	Ecuador	-0.1946	-0.6741	0.2265	0
Deaths	Physical violence by other means	Ecuador	2.4349	2.2724	2.6207	1
Deaths	Physical violence by sharp object	Ecuador	1.8205	1.4518	2.1438	1
Deaths	Interpersonal violence	Egypt	-0.8099	-0.9803	-0.6612	1
Deaths	Physical violence by firearm	Egypt	-1.0321	-1.3413	-0.8205	1
Deaths	Physical violence by other means	Egypt	-3.8574	-4.1977	-3.581	1
Deaths	Physical violence by sharp object	Egypt	1.0571	0.9218	1.1757	1
Deaths	Interpersonal violence	El Salvador	1.4705	-0.5285	3.2121	0
Deaths	Physical violence by firearm	El Salvador	-0.2396	-2.8154	1.2889	0
Deaths	Physical violence by other means	El Salvador	1.234	0.0436	2.4228	1
Deaths	Physical violence by sharp object	El Salvador	1.7026	0.3109	3.1105	1
Deaths	Interpersonal violence	Equatorial Guinea	-1.6447	-1.7512	-1.5316	1
Deaths	Physical violence by firearm	Equatorial Guinea	-2.3035	-2.4038	-2.2048	1
Deaths	Physical violence by other means	Equatorial Guinea	-1.6887	-1.7936	-1.6035	1
Deaths	Physical violence by sharp object	Equatorial Guinea	-0.9359	-1.0277	-0.8419	1
Deaths	Interpersonal violence	Eritrea	1.2719	1.15	1.381	1
Deaths	Physical violence by firearm	Eritrea	0.8426	0.7134	0.9782	1
Deaths	Physical violence by other means	Eritrea	1.3693	1.2609	1.4592	1
Deaths	Physical violence by sharp object	Eritrea	1.6783	1.5438	1.8002	1
Deaths	Interpersonal violence	Estonia	-4.6401	-5.7138	-3.4326	1
Deaths	Physical violence by firearm	Estonia	-9.4833	-12.4367	-6.6895	1
Deaths	Physical violence by other means	Estonia	-2.914	-4.3284	-1.7792	1
Deaths	Physical violence by sharp object	Estonia	-7.2507	-9.6081	-5.641	1
Deaths	Interpersonal violence	Eswatini	-2.0549	-2.1117	-2.0153	1
Deaths	Physical violence by firearm	Eswatini	-3.0429	-3.0867	-3.0077	1
Deaths	Physical violence by other means	Eswatini	-1.9955	-2.0478	-1.9552	1
Deaths	Physical violence by sharp object	Eswatini	-1.5992	-1.6621	-1.5504	1
Deaths	Interpersonal violence	Ethiopia	-1.9231	-2.2682	-1.5279	1
Deaths	Physical violence by firearm	Ethiopia	-2.0227	-2.0837	-1.9565	1
Deaths	Physical violence by other means	Ethiopia	-1.8859	-1.9527	-1.817	1
Deaths	Physical violence by sharp object	Ethiopia	-3.2478	-4.2308	-2.2229	1
Deaths	Interpersonal violence	Fiji	0.98	0.8051	1.1637	1
Deaths	Physical violence by firearm	Fiji	2.8689	2.6104	3.1055	1
Deaths	Physical violence by other means	Fiji	0.953	0.7755	1.1386	1
Deaths	Physical violence by sharp object	Fiji	1.3117	1.0892	1.5469	1
Deaths	Interpersonal violence	Finland	-3.041	-3.6258	-2.4769	1
Deaths	Physical violence by firearm	Finland	-3.7679	-4.8118	-2.7422	1
Deaths	Physical violence by other means	Finland	-2.7779	-3.4955	-2.0727	1
Deaths	Physical violence by sharp object	Finland	-3.1132	-4.7548	-1.4663	1
Deaths	Interpersonal violence	France	-3.5283	-4.3756	-2.9578	1
Deaths	Physical violence by firearm	France	-3.8058	-4.2481	-3.2207	1
Deaths	Physical violence by other means	France	-4.7284	-5.2748	-4.1902	1
Deaths	Physical violence by sharp object	France	-1.3198	-1.9472	-0.6704	1
Deaths	Interpersonal violence	Gabon	-0.4331	-0.6698	-0.2204	1
Deaths	Physical violence by firearm	Gabon	-0.7363	-0.9073	-0.5938	1
Deaths	Physical violence by other means	Gabon	-0.4645	-0.7143	-0.2433	1
Deaths	Physical violence by sharp object	Gabon	-0.2047	-0.4177	-0.0606	1
Deaths	Interpersonal violence	Gambia	0.514	0.2334	0.7728	1
Deaths	Physical violence by firearm	Gambia	0.1684	-0.0976	0.4532	0
Deaths	Physical violence by other means	Gambia	0.3262	0.0837	0.5571	1
Deaths	Physical violence by sharp object	Gambia	1.3553	1.0886	1.6015	1
Deaths	Interpersonal violence	Georgia	-1.989	-2.959	-0.7225	1
Deaths	Physical violence by firearm	Georgia	-2.6011	-3.9649	-1.0677	1
Deaths	Physical violence by other means	Georgia	-1.1494	-2.0784	-0.2382	1
Deaths	Physical violence by sharp object	Georgia	1.627	-0.8976	4.1882	0
Deaths	Interpersonal violence	Germany	-2.9233	-3.4324	-2.4499	1
Deaths	Physical violence by firearm	Germany	-4.461	-5.271	-3.6515	1
Deaths	Physical violence by other means	Germany	-3.1382	-3.6092	-2.6752	1
Deaths	Physical violence by sharp object	Germany	-2.1904	-2.9217	-1.4671	1
Deaths	Interpersonal violence	Ghana	-1.4593	-2.3632	-0.6461	1
Deaths	Physical violence by firearm	Ghana	-1.3621	-1.4766	-1.2567	1
Deaths	Physical violence by other means	Ghana	-0.7409	-2.3569	0.3428	0
Deaths	Physical violence by sharp object	Ghana	-0.7515	-0.8554	-0.6306	1
Deaths	Interpersonal violence	Greece	-1.3932	-2.2769	-0.5931	1
Deaths	Physical violence by firearm	Greece	-3.6127	-5.5669	-1.9975	1
Deaths	Physical violence by other means	Greece	-0.1449	-0.6547	0.252	0
Deaths	Physical violence by sharp object	Greece	0.2444	-0.8566	1.4304	0
Deaths	Interpersonal violence	Greenland	-3.2575	-3.7257	-2.6469	1
Deaths	Physical violence by firearm	Greenland	-2.851	-3.2821	-2.314	1
Deaths	Physical violence by other means	Greenland	-2.9593	-3.4793	-2.2149	1
Deaths	Physical violence by sharp object	Greenland	-4.5124	-5.3531	-3.286	1
Deaths	Interpersonal violence	Grenada	0.4916	-0.0497	1.0313	0
Deaths	Physical violence by firearm	Grenada	1.347	0.5969	2.1275	1
Deaths	Physical violence by other means	Grenada	0.2182	-0.4121	0.8275	0
Deaths	Physical violence by sharp object	Grenada	0.2978	-0.3412	0.9551	0
Deaths	Interpersonal violence	Guam	-1.1097	-1.5309	-0.6954	1
Deaths	Physical violence by firearm	Guam	-1.2448	-1.8968	-0.6895	1
Deaths	Physical violence by other means	Guam	-0.5426	-1.0443	-0.1029	1
Deaths	Physical violence by sharp object	Guam	-4.468	-4.9426	-3.8831	1
Deaths	Interpersonal violence	Guatemala	-0.2252	-0.8621	0.3876	0
Deaths	Physical violence by firearm	Guatemala	1.4581	0.6771	2.2415	1
Deaths	Physical violence by other means	Guatemala	-4.322	-5.1104	-3.5976	1
Deaths	Physical violence by sharp object	Guatemala	-1.3949	-2.1239	-0.6481	1
Deaths	Interpersonal violence	Guinea	0.5181	0.3403	0.6532	1
Deaths	Physical violence by firearm	Guinea	-0.1163	-0.4493	0.1204	0
Deaths	Physical violence by other means	Guinea	0.5525	0.479	0.6272	1
Deaths	Physical violence by sharp object	Guinea	1.1677	0.9289	1.3652	1
Deaths	Interpersonal violence	Guinea-Bissau	-0.1865	-0.2448	-0.1426	1
Deaths	Physical violence by firearm	Guinea-Bissau	-0.7968	-0.8553	-0.7505	1
Deaths	Physical violence by other means	Guinea-Bissau	-0.2482	-0.3062	-0.2027	1
Deaths	Physical violence by sharp object	Guinea-Bissau	0.5464	0.4913	0.5975	1
Deaths	Interpersonal violence	Guyana	0.8893	0.0258	1.9576	1
Deaths	Physical violence by firearm	Guyana	4.2811	3.1957	6.0904	1
Deaths	Physical violence by other means	Guyana	-0.9275	-2.1298	0.1391	0
Deaths	Physical violence by sharp object	Guyana	7.9827	6.555	9.6639	1
Deaths	Interpersonal violence	Haiti	0.0406	-0.1288	0.2029	0
Deaths	Physical violence by firearm	Haiti	-0.0455	-0.2494	0.2634	0
Deaths	Physical violence by other means	Haiti	-0.6094	-0.7977	-0.3763	1
Deaths	Physical violence by sharp object	Haiti	0.5329	0.3122	0.7216	1
Deaths	Interpersonal violence	Honduras	-1.8361	-3.0881	-0.9653	1
Deaths	Physical violence by firearm	Honduras	-1.6958	-3.3063	-0.4794	1
Deaths	Physical violence by other means	Honduras	-1.2861	-1.4851	-1.0929	1
Deaths	Physical violence by sharp object	Honduras	-1.1986	-2.4568	-0.3387	1
Deaths	Interpersonal violence	Hungary	-3.5181	-4.0956	-3.0017	1
Deaths	Physical violence by firearm	Hungary	-2.7111	-3.7724	-1.5647	1
Deaths	Physical violence by other means	Hungary	-2.0584	-4.5375	-0.6534	1
Deaths	Physical violence by sharp object	Hungary	-5.0707	-5.7501	-4.4542	1
Deaths	Interpersonal violence	Iceland	-3.0432	-4.398	-1.3762	1
Deaths	Physical violence by firearm	Iceland	-4.0898	-5.1773	-2.3184	1
Deaths	Physical violence by other means	Iceland	-2.8096	-3.5623	-2.092	1
Deaths	Physical violence by sharp object	Iceland	-0.7456	-1.8057	0.4282	0
Deaths	Interpersonal violence	India	-2.2608	-2.5208	-1.987	1
Deaths	Physical violence by firearm	India	-2.9429	-3.3267	-2.5255	1
Deaths	Physical violence by other means	India	-2.2196	-2.4388	-2.0178	1
Deaths	Physical violence by sharp object	India	-1.2883	-1.5605	-1.0371	1
Deaths	Interpersonal violence	Indonesia	-1.665	-1.9068	-1.4187	1
Deaths	Physical violence by firearm	Indonesia	-2.0494	-2.9463	-0.6433	1
Deaths	Physical violence by other means	Indonesia	-1.7254	-1.8466	-1.5991	1
Deaths	Physical violence by sharp object	Indonesia	-1.1896	-1.4921	-0.857	1
Deaths	Interpersonal violence	Iran (Islamic Republic of)	1.6448	1.5373	1.7789	1
Deaths	Physical violence by firearm	Iran (Islamic Republic of)	1.8177	1.7359	1.9191	1
Deaths	Physical violence by other means	Iran (Islamic Republic of)	1.6192	1.5065	1.7551	1
Deaths	Physical violence by sharp object	Iran (Islamic Republic of)	1.5391	1.4335	1.6843	1
Deaths	Interpersonal violence	Iraq	2.7643	2.296	3.2273	1
Deaths	Physical violence by firearm	Iraq	2.7794	2.1604	3.4452	1
Deaths	Physical violence by other means	Iraq	2.4724	2.2341	2.6943	1
Deaths	Physical violence by sharp object	Iraq	3.5419	2.816	4.3398	1
Deaths	Interpersonal violence	Ireland	-2.3707	-3.4895	-1.4143	1
Deaths	Physical violence by firearm	Ireland	-3.5564	-5.7611	-1.304	1
Deaths	Physical violence by other means	Ireland	-1.9123	-3.8419	-0.4189	1
Deaths	Physical violence by sharp object	Ireland	-2.6579	-4.3695	-0.9119	1
Deaths	Interpersonal violence	Israel	-2.4126	-3.121	-1.6589	1
Deaths	Physical violence by firearm	Israel	-2.003	-3.1659	-0.787	1
Deaths	Physical violence by other means	Israel	-3.2384	-4.0276	-2.5417	1
Deaths	Physical violence by sharp object	Israel	-1.5317	-2.6645	-0.2646	1
Deaths	Interpersonal violence	Italy	-2.6213	-3.2922	-1.8962	1
Deaths	Physical violence by firearm	Italy	-4.5062	-5.245	-3.8304	1
Deaths	Physical violence by other means	Italy	-1.8636	-2.5024	-1.1937	1
Deaths	Physical violence by sharp object	Italy	-1.1572	-1.8941	-0.3298	1
Deaths	Interpersonal violence	Jamaica	-0.2632	-2.1632	1.9025	0
Deaths	Physical violence by firearm	Jamaica	-0.315	-2.4322	1.976	0
Deaths	Physical violence by other means	Jamaica	-0.3617	-1.6463	0.9041	0
Deaths	Physical violence by sharp object	Jamaica	-0.4472	-2.3249	1.5204	0
Deaths	Interpersonal violence	Japan	-2.6835	-3.3018	-2.2029	1
Deaths	Physical violence by firearm	Japan	-1.9427	-2.3669	-1.1842	1
Deaths	Physical violence by other means	Japan	-2.6222	-3.8427	-1.8671	1
Deaths	Physical violence by sharp object	Japan	-3.1748	-3.9824	-2.4672	1
Deaths	Interpersonal violence	Jordan	-0.6222	-0.8744	-0.2966	1
Deaths	Physical violence by firearm	Jordan	-0.1853	-0.4301	0.077	0
Deaths	Physical violence by other means	Jordan	-0.6052	-0.8195	-0.3699	1
Deaths	Physical violence by sharp object	Jordan	-0.7427	-1.0837	-0.429	1
Deaths	Interpersonal violence	Kazakhstan	-1.8969	-2.7329	-1.4397	1
Deaths	Physical violence by firearm	Kazakhstan	-2.5496	-3.4607	-1.6656	1
Deaths	Physical violence by other means	Kazakhstan	-1.8904	-2.806	-1.391	1
Deaths	Physical violence by sharp object	Kazakhstan	-1.9697	-2.5321	-1.5491	1
Deaths	Interpersonal violence	Kenya	0.3828	-0.0751	0.7283	0
Deaths	Physical violence by firearm	Kenya	0.443	0.3566	0.5181	1
Deaths	Physical violence by other means	Kenya	0.5455	0.4673	0.6121	1
Deaths	Physical violence by sharp object	Kenya	0.1776	-0.9836	1.2825	0
Deaths	Interpersonal violence	Kiribati	-4.4946	-4.629	-4.3523	1
Deaths	Physical violence by firearm	Kiribati	-4.5329	-4.6399	-4.4147	1
Deaths	Physical violence by other means	Kiribati	-4.4922	-4.6251	-4.3548	1
Deaths	Physical violence by sharp object	Kiribati	-4.5112	-4.6384	-4.3863	1
Deaths	Interpersonal violence	Kuwait	-2.8906	-4.1968	-1.4256	1
Deaths	Physical violence by firearm	Kuwait	-8.3378	-12.008	-4.7519	1
Deaths	Physical violence by other means	Kuwait	-4.7642	-6.6969	-2.926	1
Deaths	Physical violence by sharp object	Kuwait	-6.1327	-8.6211	-3.8492	1
Deaths	Interpersonal violence	Kyrgyzstan	-3.1341	-3.9115	-2.4306	1
Deaths	Physical violence by firearm	Kyrgyzstan	-8.3378	-10.1191	-6.4403	1
Deaths	Physical violence by other means	Kyrgyzstan	-3.0406	-4.3414	-2.1738	1
Deaths	Physical violence by sharp object	Kyrgyzstan	-3.951	-5.2466	-2.9402	1
Deaths	Interpersonal violence	Lao People's Democratic Republic	-3.9931	-4.4192	-3.5752	1
Deaths	Physical violence by firearm	Lao People's Democratic Republic	-4.3615	-4.8491	-3.8945	1
Deaths	Physical violence by other means	Lao People's Democratic Republic	-3.9517	-4.381	-3.3276	1
Deaths	Physical violence by sharp object	Lao People's Democratic Republic	-3.5098	-3.9252	-3.0845	1
Deaths	Interpersonal violence	Latvia	-2.6582	-3.3484	-1.9436	1
Deaths	Physical violence by firearm	Latvia	-4.1757	-7.221	-0.6111	1
Deaths	Physical violence by other means	Latvia	-2.6523	-3.3243	-1.9715	1
Deaths	Physical violence by sharp object	Latvia	-2.5632	-3.4202	-1.7402	1
Deaths	Interpersonal violence	Lebanon	-10.0426	-13.9454	-6.8789	1
Deaths	Physical violence by firearm	Lebanon	-14.55	-21.325	-11.2296	1
Deaths	Physical violence by other means	Lebanon	-5.0955	-5.9035	-4.2675	1
Deaths	Physical violence by sharp object	Lebanon	-12.0051	-15.5002	-10.3526	1
Deaths	Interpersonal violence	Lesotho	1.3851	1.2564	1.5107	1
Deaths	Physical violence by firearm	Lesotho	0.4198	0.293	0.5371	1
Deaths	Physical violence by other means	Lesotho	1.3541	1.1607	1.4841	1
Deaths	Physical violence by sharp object	Lesotho	1.779	1.655	1.9178	1
Deaths	Interpersonal violence	Liberia	-3.8692	-6.1422	-1.2208	1
Deaths	Physical violence by firearm	Liberia	-6.3478	-9.9352	-2.8175	1
Deaths	Physical violence by other means	Liberia	-0.8025	-2.1921	0.5394	0
Deaths	Physical violence by sharp object	Liberia	-4.3668	-7.3449	-1.2084	1
Deaths	Interpersonal violence	Libya	4.8195	3.2791	7.3053	1
Deaths	Physical violence by firearm	Libya	9.8644	7.2005	15.6519	1
Deaths	Physical violence by other means	Libya	1.81	0.7378	2.6989	1
Deaths	Physical violence by sharp object	Libya	3.0935	1.2722	6.4764	1
Deaths	Interpersonal violence	Lithuania	-3.1761	-4.5436	-2.2829	1
Deaths	Physical violence by firearm	Lithuania	-5.8457	-7.7648	-3.9923	1
Deaths	Physical violence by other means	Lithuania	-3.1838	-3.9873	-2.4562	1
Deaths	Physical violence by sharp object	Lithuania	-2.977	-4.0582	-1.6868	1
Deaths	Interpersonal violence	Luxembourg	-1.9233	-2.1157	-1.7279	1
Deaths	Physical violence by firearm	Luxembourg	-3.0367	-3.3593	-2.617	1
Deaths	Physical violence by other means	Luxembourg	-2.5446	-2.7322	-2.3521	1
Deaths	Physical violence by sharp object	Luxembourg	-0.0205	-0.3446	0.3686	0
Deaths	Interpersonal violence	Madagascar	0.601	0.3268	0.9101	1
Deaths	Physical violence by firearm	Madagascar	0.246	0.0237	0.4731	1
Deaths	Physical violence by other means	Madagascar	0.6875	0.4629	0.9297	1
Deaths	Physical violence by sharp object	Madagascar	0.832	-0.0761	1.4823	0
Deaths	Interpersonal violence	Malawi	-0.2582	-0.3926	-0.1642	1
Deaths	Physical violence by firearm	Malawi	-0.5403	-0.6001	-0.486	1
Deaths	Physical violence by other means	Malawi	-0.3196	-0.4246	-0.239	1
Deaths	Physical violence by sharp object	Malawi	0.3355	0.1571	0.5485	1
Deaths	Interpersonal violence	Malaysia	-1.0018	-1.1172	-0.8995	1
Deaths	Physical violence by firearm	Malaysia	-0.8951	-0.9943	-0.7954	1
Deaths	Physical violence by other means	Malaysia	-0.9429	-1.0522	-0.8463	1
Deaths	Physical violence by sharp object	Malaysia	-1.1363	-1.2315	-1.0419	1
Deaths	Interpersonal violence	Maldives	-1.7202	-1.9543	-1.456	1
Deaths	Physical violence by firearm	Maldives	-2.2502	-2.4488	-2.067	1
Deaths	Physical violence by other means	Maldives	-1.6136	-1.8522	-1.3369	1
Deaths	Physical violence by sharp object	Maldives	-1.5992	-1.8194	-1.3948	1
Deaths	Interpersonal violence	Mali	-0.3064	-0.4158	-0.1942	1
Deaths	Physical violence by firearm	Mali	0.3461	0.0909	0.6102	1
Deaths	Physical violence by other means	Mali	-0.8125	-0.916	-0.7136	1
Deaths	Physical violence by sharp object	Mali	-0.3811	-0.4929	-0.2681	1
Deaths	Interpersonal violence	Malta	-0.5219	-0.7905	-0.2626	1
Deaths	Physical violence by firearm	Malta	-1.6422	-1.8959	-1.3473	1
Deaths	Physical violence by other means	Malta	-1.5132	-1.7992	-1.2355	1
Deaths	Physical violence by sharp object	Malta	1.1903	0.776	1.6509	1
Deaths	Interpersonal violence	Marshall Islands	-0.324	-0.4407	-0.2218	1
Deaths	Physical violence by firearm	Marshall Islands	-0.5465	-0.6484	-0.4603	1
Deaths	Physical violence by other means	Marshall Islands	-0.262	-0.3793	-0.1636	1
Deaths	Physical violence by sharp object	Marshall Islands	-1.1064	-1.2016	-1.0135	1
Deaths	Interpersonal violence	Mauritania	-0.7439	-0.8731	-0.6613	1
Deaths	Physical violence by firearm	Mauritania	-1.2619	-1.3319	-1.1899	1
Deaths	Physical violence by other means	Mauritania	-0.8283	-0.9287	-0.7536	1
Deaths	Physical violence by sharp object	Mauritania	-0.0336	-0.153	0.0624	0
Deaths	Interpersonal violence	Mauritius	1.7761	0.8094	2.4611	1
Deaths	Physical violence by firearm	Mauritius	4.7495	1.6233	7.0802	1
Deaths	Physical violence by other means	Mauritius	2.295	1.2772	3.2505	1
Deaths	Physical violence by sharp object	Mauritius	2.6279	-0.9217	5.6193	0
Deaths	Interpersonal violence	Mexico	2.1501	1.6797	2.6167	1
Deaths	Physical violence by firearm	Mexico	3.2912	2.4548	4.0893	1
Deaths	Physical violence by other means	Mexico	0.1818	-0.8604	0.8387	0
Deaths	Physical violence by sharp object	Mexico	2.5812	1.6555	3.1287	1
Deaths	Interpersonal violence	Micronesia (Federated States of)	0.5126	0.5	0.5251	1
Deaths	Physical violence by firearm	Micronesia (Federated States of)	0.6531	0.6375	0.6706	1
Deaths	Physical violence by other means	Micronesia (Federated States of)	0.5564	0.5431	0.5694	1
Deaths	Physical violence by sharp object	Micronesia (Federated States of)	0.0764	0.0593	0.0952	1
Deaths	Interpersonal violence	Monaco	-0.6688	-0.6911	-0.6435	1
Deaths	Physical violence by firearm	Monaco	-0.2664	-0.2846	-0.24	1
Deaths	Physical violence by other means	Monaco	-0.7116	-0.7415	-0.6853	1
Deaths	Physical violence by sharp object	Monaco	-0.6896	-0.7074	-0.6699	1
Deaths	Interpersonal violence	Mongolia	-1.1161	-1.3905	-0.8688	1
Deaths	Physical violence by firearm	Mongolia	-1.3289	-1.4875	-1.1829	1
Deaths	Physical violence by other means	Mongolia	-1.2411	-1.4151	-1.0693	1
Deaths	Physical violence by sharp object	Mongolia	-0.6652	-0.8494	-0.4663	1
Deaths	Interpersonal violence	Montenegro	-1.0587	-1.3212	-0.828	1
Deaths	Physical violence by firearm	Montenegro	-0.6821	-0.9444	-0.4134	1
Deaths	Physical violence by other means	Montenegro	-1.1735	-1.4471	-0.9374	1
Deaths	Physical violence by sharp object	Montenegro	-0.9793	-1.2182	-0.6675	1
Deaths	Interpersonal violence	Morocco	1.3402	1.2574	1.4178	1
Deaths	Physical violence by firearm	Morocco	1.2356	1.1552	1.3118	1
Deaths	Physical violence by other means	Morocco	1.1793	1.0854	1.2844	1
Deaths	Physical violence by sharp object	Morocco	1.459	1.3734	1.5433	1
Deaths	Interpersonal violence	Mozambique	0.6237	0.5046	0.7411	1
Deaths	Physical violence by firearm	Mozambique	0.6595	0.5851	0.736	1
Deaths	Physical violence by other means	Mozambique	0.7893	0.7123	0.8793	1
Deaths	Physical violence by sharp object	Mozambique	0.4188	-0.0907	0.8271	0
Deaths	Interpersonal violence	Myanmar	-2.3774	-2.973	-1.6517	1
Deaths	Physical violence by firearm	Myanmar	-3.5751	-4.4471	-2.3639	1
Deaths	Physical violence by other means	Myanmar	-2.3632	-2.6065	-2.0888	1
Deaths	Physical violence by sharp object	Myanmar	-2.1548	-2.6545	-1.5648	1
Deaths	Interpersonal violence	Namibia	-0.4292	-0.5586	-0.3097	1
Deaths	Physical violence by firearm	Namibia	-1.515	-1.6299	-1.4179	1
Deaths	Physical violence by other means	Namibia	-0.3612	-0.4845	-0.2436	1
Deaths	Physical violence by sharp object	Namibia	0.0447	-0.1079	0.1726	0
Deaths	Interpersonal violence	Nauru	0.4456	0.4089	0.4798	1
Deaths	Physical violence by firearm	Nauru	0.3667	0.3226	0.4073	1
Deaths	Physical violence by other means	Nauru	0.5283	0.4843	0.5666	1
Deaths	Physical violence by sharp object	Nauru	-0.2648	-0.2963	-0.2382	1
Deaths	Interpersonal violence	Nepal	0.5146	0.4535	0.5765	1
Deaths	Physical violence by firearm	Nepal	1.0167	0.9415	1.1002	1
Deaths	Physical violence by other means	Nepal	0.361	0.2778	0.439	1
Deaths	Physical violence by sharp object	Nepal	0.6197	0.5384	0.6876	1
Deaths	Interpersonal violence	Netherlands	-2.175	-2.5956	-1.6756	1
Deaths	Physical violence by firearm	Netherlands	-3.6455	-5.1655	-2.0263	1
Deaths	Physical violence by other means	Netherlands	-2.0026	-2.3734	-1.5314	1
Deaths	Physical violence by sharp object	Netherlands	-2.3691	-3.9457	-0.7674	1
Deaths	Interpersonal violence	New Zealand	-1.962	-3.6053	-0.8068	1
Deaths	Physical violence by firearm	New Zealand	-3.9484	-5.9552	-2.4184	1
Deaths	Physical violence by other means	New Zealand	-1.3549	-3.4616	0.1046	0
Deaths	Physical violence by sharp object	New Zealand	-3.2458	-4.2035	-2.3089	1
Deaths	Interpersonal violence	Nicaragua	-3.6809	-4.0169	-3.3045	1
Deaths	Physical violence by firearm	Nicaragua	-3.5857	-3.9176	-3.2494	1
Deaths	Physical violence by other means	Nicaragua	-3.6973	-3.9304	-3.4243	1
Deaths	Physical violence by sharp object	Nicaragua	-3.1943	-3.4763	-2.8288	1
Deaths	Interpersonal violence	Niger	-0.252	-0.3237	-0.1766	1
Deaths	Physical violence by firearm	Niger	-0.4483	-0.5173	-0.3756	1
Deaths	Physical violence by other means	Niger	-0.4674	-0.5566	-0.3981	1
Deaths	Physical violence by sharp object	Niger	-0.1321	-0.2415	-0.0427	1
Deaths	Interpersonal violence	Nigeria	-0.6851	-1.1122	-0.3028	1
Deaths	Physical violence by firearm	Nigeria	-0.9776	-1.7769	-0.2743	1
Deaths	Physical violence by other means	Nigeria	-0.4918	-0.6381	-0.3079	1
Deaths	Physical violence by sharp object	Nigeria	-0.4682	-0.8847	-0.0999	1
Deaths	Interpersonal violence	Niue	-0.4651	-0.4908	-0.437	1
Deaths	Physical violence by firearm	Niue	-0.5891	-0.6381	-0.5405	1
Deaths	Physical violence by other means	Niue	-0.3555	-0.3822	-0.3285	1
Deaths	Physical violence by sharp object	Niue	-1.3276	-1.3683	-1.2808	1
Deaths	Interpersonal violence	North Macedonia	-1.7543	-1.8866	-1.6312	1
Deaths	Physical violence by firearm	North Macedonia	-1.2932	-1.48	-1.0909	1
Deaths	Physical violence by other means	North Macedonia	-2.7282	-2.9241	-2.5537	1
Deaths	Physical violence by sharp object	North Macedonia	-0.983	-1.1865	-0.8025	1
Deaths	Interpersonal violence	Northern Mariana Islands	-3.0248	-3.2038	-2.8069	1
Deaths	Physical violence by firearm	Northern Mariana Islands	-5.2811	-5.903	-4.3681	1
Deaths	Physical violence by other means	Northern Mariana Islands	-2.6447	-2.7728	-2.4923	1
Deaths	Physical violence by sharp object	Northern Mariana Islands	-5.3274	-5.8647	-4.769	1
Deaths	Interpersonal violence	Norway	-2.8022	-3.4814	-2.1706	1
Deaths	Physical violence by firearm	Norway	-7.7686	-9.6518	-6.0887	1
Deaths	Physical violence by other means	Norway	-2.1672	-3.3926	-0.9891	1
Deaths	Physical violence by sharp object	Norway	0.5934	-1.0314	2.1668	0
Deaths	Interpersonal violence	Oman	-0.4041	-0.5696	-0.1988	1
Deaths	Physical violence by firearm	Oman	0.4748	0.2146	0.7758	1
Deaths	Physical violence by other means	Oman	-0.3903	-0.5836	-0.1499	1
Deaths	Physical violence by sharp object	Oman	-0.6285	-0.8229	-0.3998	1
Deaths	Interpersonal violence	Pakistan	-1.5198	-1.9883	-1.0774	1
Deaths	Physical violence by firearm	Pakistan	-1.8755	-2.422	-1.2339	1
Deaths	Physical violence by other means	Pakistan	-1.2416	-1.6806	-0.7673	1
Deaths	Physical violence by sharp object	Pakistan	-1.1799	-1.7084	-0.597	1
Deaths	Interpersonal violence	Palau	-0.6963	-0.7202	-0.6687	1
Deaths	Physical violence by firearm	Palau	-0.6671	-0.7105	-0.6309	1
Deaths	Physical violence by other means	Palau	-0.6929	-0.7155	-0.6669	1
Deaths	Physical violence by sharp object	Palau	-0.8462	-0.8832	-0.8066	1
Deaths	Interpersonal violence	Palestine	3.8313	3.5638	4.1189	1
Deaths	Physical violence by firearm	Palestine	4.9984	4.7139	5.3244	1
Deaths	Physical violence by other means	Palestine	2.0355	1.8005	2.2381	1
Deaths	Physical violence by sharp object	Palestine	1.7762	1.5817	1.9759	1
Deaths	Interpersonal violence	Panama	0.6064	-0.0482	1.32	0
Deaths	Physical violence by firearm	Panama	-0.007	-1.1884	0.8841	0
Deaths	Physical violence by other means	Panama	1.6285	0.5318	2.738	1
Deaths	Physical violence by sharp object	Panama	-0.9958	-2.4889	0.4289	0
Deaths	Interpersonal violence	Papua New Guinea	2.2435	1.8618	2.6052	1
Deaths	Physical violence by firearm	Papua New Guinea	3.5734	2.7587	4.4388	1
Deaths	Physical violence by other means	Papua New Guinea	2.2413	1.9314	2.5391	1
Deaths	Physical violence by sharp object	Papua New Guinea	2.0045	1.631	2.3768	1
Deaths	Interpersonal violence	Paraguay	0.1923	-0.0398	0.4483	0
Deaths	Physical violence by firearm	Paraguay	-0.2525	-0.464	-0.0406	1
Deaths	Physical violence by other means	Paraguay	0.0191	-0.2234	0.3621	0
Deaths	Physical violence by sharp object	Paraguay	0.7213	0.5	0.9549	1
Deaths	Interpersonal violence	Peru	-1.6411	-1.806	-1.5047	1
Deaths	Physical violence by firearm	Peru	-1.0296	-1.2305	-0.8376	1
Deaths	Physical violence by other means	Peru	-1.8767	-2.0632	-1.7054	1
Deaths	Physical violence by sharp object	Peru	-0.6258	-0.8205	-0.4322	1
Deaths	Interpersonal violence	Philippines	-3.1959	-3.3692	-3.0556	1
Deaths	Physical violence by firearm	Philippines	-3.1803	-3.3172	-3.0652	1
Deaths	Physical violence by other means	Philippines	-3.1664	-3.3246	-3.0378	1
Deaths	Physical violence by sharp object	Philippines	-3.2631	-3.3998	-3.1484	1
Deaths	Interpersonal violence	Poland	-3.6562	-4.5671	-3.1964	1
Deaths	Physical violence by firearm	Poland	-1.6169	-2.8186	-0.3406	1
Deaths	Physical violence by other means	Poland	-4.0418	-5.7768	-3.44	1
Deaths	Physical violence by sharp object	Poland	-3.3367	-4.071	-2.6605	1
Deaths	Interpersonal violence	Portugal	-3.7226	-4.4587	-3.1273	1
Deaths	Physical violence by firearm	Portugal	-4.5603	-5.8896	-3.3206	1
Deaths	Physical violence by other means	Portugal	-3.6736	-4.3424	-2.7764	1
Deaths	Physical violence by sharp object	Portugal	-1.9467	-3.9915	0.6811	0
Deaths	Interpersonal violence	Puerto Rico	-2.7376	-3.5953	-2.1473	1
Deaths	Physical violence by firearm	Puerto Rico	-2.2877	-3.4664	-1.5507	1
Deaths	Physical violence by other means	Puerto Rico	-4.1824	-5.3105	-3.1717	1
Deaths	Physical violence by sharp object	Puerto Rico	-5.183	-7.2017	-3.7179	1
Deaths	Interpersonal violence	Qatar	0.8218	0.58	1.0685	1
Deaths	Physical violence by firearm	Qatar	1.4588	1.31	1.6127	1
Deaths	Physical violence by other means	Qatar	0.0116	-0.2663	0.2596	0
Deaths	Physical violence by sharp object	Qatar	1.7937	1.5309	2.0458	1
Deaths	Interpersonal violence	Republic of Korea	-2.2601	-2.4088	-2.1256	1
Deaths	Physical violence by firearm	Republic of Korea	-0.9829	-1.0759	-0.8652	1
Deaths	Physical violence by other means	Republic of Korea	-1.4467	-1.6044	-1.3064	1
Deaths	Physical violence by sharp object	Republic of Korea	-3.888	-4.0326	-3.7623	1
Deaths	Interpersonal violence	Republic of Moldova	-3.7998	-4.5113	-3.1143	1
Deaths	Physical violence by firearm	Republic of Moldova	-7.6262	-12.7195	-3.7622	1
Deaths	Physical violence by other means	Republic of Moldova	-4.398	-5.053	-3.7752	1
Deaths	Physical violence by sharp object	Republic of Moldova	-3.2017	-4.7051	-2.217	1
Deaths	Interpersonal violence	Romania	-3.5841	-4.3101	-3.0644	1
Deaths	Physical violence by firearm	Romania	-0.9	-2.2095	0.414	0
Deaths	Physical violence by other means	Romania	-3.7079	-4.3856	-3.1635	1
Deaths	Physical violence by sharp object	Romania	-3.5918	-4.9154	-2.5781	1
Deaths	Interpersonal violence	Russian Federation	-2.4661	-2.7319	-2.2112	1
Deaths	Physical violence by firearm	Russian Federation	-5.3949	-6.1567	-4.5083	1
Deaths	Physical violence by other means	Russian Federation	-1.7456	-2.1662	-1.1955	1
Deaths	Physical violence by sharp object	Russian Federation	-3.6025	-6.0594	-2.8106	1
Deaths	Interpersonal violence	Rwanda	-2.6508	-2.7158	-2.5864	1
Deaths	Physical violence by firearm	Rwanda	-2.9417	-2.9987	-2.8847	1
Deaths	Physical violence by other means	Rwanda	-2.6577	-2.7233	-2.5927	1
Deaths	Physical violence by sharp object	Rwanda	-2.267	-2.3502	-2.1944	1
Deaths	Interpersonal violence	Saint Kitts and Nevis	-0.2571	-1.9114	0.8248	0
Deaths	Physical violence by firearm	Saint Kitts and Nevis	0.1399	-1.7922	1.607	0
Deaths	Physical violence by other means	Saint Kitts and Nevis	-1.1657	-2.4644	-0.1647	1
Deaths	Physical violence by sharp object	Saint Kitts and Nevis	-0.4534	-1.786	0.4725	0
Deaths	Interpersonal violence	Saint Lucia	0.0472	-0.279	0.3369	0
Deaths	Physical violence by firearm	Saint Lucia	0.345	-0.1842	0.7992	0
Deaths	Physical violence by other means	Saint Lucia	-0.1319	-0.6227	0.258	0
Deaths	Physical violence by sharp object	Saint Lucia	0.1825	-0.2957	0.5422	0
Deaths	Interpersonal violence	Saint Vincent and the Grenadines	0.4023	-0.0539	0.8761	0
Deaths	Physical violence by firearm	Saint Vincent and the Grenadines	-0.6592	-1.129	-0.2084	1
Deaths	Physical violence by other means	Saint Vincent and the Grenadines	-1.172	-1.5434	-0.7157	1
Deaths	Physical violence by sharp object	Saint Vincent and the Grenadines	4.8933	4.3037	5.5665	1
Deaths	Interpersonal violence	Samoa	0.0303	0.0053	0.0581	1
Deaths	Physical violence by firearm	Samoa	-0.0638	-0.0921	-0.0374	1
Deaths	Physical violence by other means	Samoa	0.141	0.1145	0.1691	1
Deaths	Physical violence by sharp object	Samoa	-0.796	-0.8261	-0.7663	1
Deaths	Interpersonal violence	San Marino	-0.7463	-0.7726	-0.7149	1
Deaths	Physical violence by firearm	San Marino	-0.8909	-0.9352	-0.8403	1
Deaths	Physical violence by other means	San Marino	-0.6869	-0.7098	-0.6623	1
Deaths	Physical violence by sharp object	San Marino	-0.83	-0.8602	-0.7942	1
Deaths	Interpersonal violence	Sao Tome and Principe	1.0917	0.2574	2.1329	1
Deaths	Physical violence by firearm	Sao Tome and Principe	0.5827	-0.2815	1.6902	0
Deaths	Physical violence by other means	Sao Tome and Principe	0.9626	0.1729	1.9656	1
Deaths	Physical violence by sharp object	Sao Tome and Principe	2.1354	1.2203	3.264	1
Deaths	Interpersonal violence	Saudi Arabia	-1.1009	-1.1823	-1.0377	1
Deaths	Physical violence by firearm	Saudi Arabia	-1.0107	-1.1206	-0.9106	1
Deaths	Physical violence by other means	Saudi Arabia	-0.3776	-0.462	-0.3057	1
Deaths	Physical violence by sharp object	Saudi Arabia	-3.5735	-3.7344	-3.4	1
Deaths	Interpersonal violence	Senegal	-0.523	-1.225	0.1859	0
Deaths	Physical violence by firearm	Senegal	-0.9854	-2.2133	0.2434	0
Deaths	Physical violence by other means	Senegal	-1.3605	-1.7179	-1.0699	1
Deaths	Physical violence by sharp object	Senegal	0.3609	-0.2935	1.0039	0
Deaths	Interpersonal violence	Serbia	-4.5106	-4.8616	-4.1114	1
Deaths	Physical violence by firearm	Serbia	-4.4451	-4.8337	-4.0103	1
Deaths	Physical violence by other means	Serbia	-4.7799	-5.0915	-4.4475	1
Deaths	Physical violence by sharp object	Serbia	-4.622	-5.181	-4.0414	1
Deaths	Interpersonal violence	Seychelles	-1.4398	-1.6003	-1.2937	1
Deaths	Physical violence by firearm	Seychelles	-1.3369	-1.5121	-1.1772	1
Deaths	Physical violence by other means	Seychelles	-1.5435	-1.6847	-1.4157	1
Deaths	Physical violence by sharp object	Seychelles	-1.4017	-1.5128	-1.2964	1
Deaths	Interpersonal violence	Sierra Leone	0.9597	0.5818	1.5142	1
Deaths	Physical violence by firearm	Sierra Leone	0.6004	-0.0137	1.5063	0
Deaths	Physical violence by other means	Sierra Leone	0.7049	0.5186	0.8666	1
Deaths	Physical violence by sharp object	Sierra Leone	1.5889	1.0759	2.323	1
Deaths	Interpersonal violence	Singapore	-3.2033	-4.2259	-2.2485	1
Deaths	Physical violence by firearm	Singapore	-2.27	-3.2562	-1.4552	1
Deaths	Physical violence by other means	Singapore	-3.3217	-4.4942	-2.2229	1
Deaths	Physical violence by sharp object	Singapore	-2.1753	-3.3547	-0.2765	1
Deaths	Interpersonal violence	Slovakia	-1.3877	-1.5921	-1.2369	1
Deaths	Physical violence by firearm	Slovakia	-2.5079	-2.8415	-2.2576	1
Deaths	Physical violence by other means	Slovakia	-1.2405	-1.4842	-1.0356	1
Deaths	Physical violence by sharp object	Slovakia	-0.8227	-0.9863	-0.6052	1
Deaths	Interpersonal violence	Slovenia	-2.557	-3.4937	-1.5608	1
Deaths	Physical violence by firearm	Slovenia	-4.8023	-7.534	-1.9471	1
Deaths	Physical violence by other means	Slovenia	-1.8902	-3.0691	-0.6532	1
Deaths	Physical violence by sharp object	Slovenia	-3.5936	-5.9402	-1.3302	1
Deaths	Interpersonal violence	Solomon Islands	0.3969	0.1913	0.5699	1
Deaths	Physical violence by firearm	Solomon Islands	0.4773	0.3297	0.6137	1
Deaths	Physical violence by other means	Solomon Islands	0.261	-0.0029	0.4166	0
Deaths	Physical violence by sharp object	Solomon Islands	0.3736	0.2041	0.4986	1
Deaths	Interpersonal violence	Somalia	3.1922	0.9195	7.7111	1
Deaths	Physical violence by firearm	Somalia	1.5632	1.1313	2.1173	1
Deaths	Physical violence by other means	Somalia	1.9573	1.5423	2.494	1
Deaths	Physical violence by sharp object	Somalia	4.5093	-1.0156	17.8467	0
Deaths	Interpersonal violence	South Africa	-3.039	-3.3956	-2.7879	1
Deaths	Physical violence by firearm	South Africa	-5.6299	-5.868	-5.4381	1
Deaths	Physical violence by other means	South Africa	-2.435	-2.6474	-2.2304	1
Deaths	Physical violence by sharp object	South Africa	-3.178	-3.4829	-2.9839	1
Deaths	Interpersonal violence	South Sudan	1.8699	0.5184	3.7741	1
Deaths	Physical violence by firearm	South Sudan	0.7384	0.5145	0.9828	1
Deaths	Physical violence by other means	South Sudan	1.1041	0.8969	1.3052	1
Deaths	Physical violence by sharp object	South Sudan	4.5292	2.8779	6.4222	1
Deaths	Interpersonal violence	Spain	-2.6281	-3.5002	-1.9614	1
Deaths	Physical violence by firearm	Spain	-2.6077	-3.3103	-1.9259	1
Deaths	Physical violence by other means	Spain	-3.3985	-4.2448	-2.5609	1
Deaths	Physical violence by sharp object	Spain	0.0044	-0.5456	0.6112	0
Deaths	Interpersonal violence	Sri Lanka	-2.7643	-3.0534	-2.4846	1
Deaths	Physical violence by firearm	Sri Lanka	-2.956	-3.2471	-2.6233	1
Deaths	Physical violence by other means	Sri Lanka	-3.1936	-3.4258	-2.956	1
Deaths	Physical violence by sharp object	Sri Lanka	-2.0787	-2.2359	-1.948	1
Deaths	Interpersonal violence	Sudan	2.9273	-1.4906	5.7694	0
Deaths	Physical violence by firearm	Sudan	-0.3853	-5.3213	3.5349	0
Deaths	Physical violence by other means	Sudan	3.5615	-1.2102	6.0239	0
Deaths	Physical violence by sharp object	Sudan	2.495	-0.9921	5.1426	0
Deaths	Interpersonal violence	Suriname	-0.3587	-0.7925	0.0609	0
Deaths	Physical violence by firearm	Suriname	0.138	-0.2207	0.5252	0
Deaths	Physical violence by other means	Suriname	-0.6823	-1.1741	-0.2002	1
Deaths	Physical violence by sharp object	Suriname	-0.0302	-0.4269	0.3386	0
Deaths	Interpersonal violence	Sweden	-1.2695	-1.7235	-0.8245	1
Deaths	Physical violence by firearm	Sweden	-2.5104	-3.8254	-1.246	1
Deaths	Physical violence by other means	Sweden	-1.4505	-2.1525	-0.7848	1
Deaths	Physical violence by sharp object	Sweden	-0.3921	-1.1456	0.3515	0
Deaths	Interpersonal violence	Switzerland	-4.5673	-5.1592	-3.986	1
Deaths	Physical violence by firearm	Switzerland	-5.6702	-6.8246	-4.5669	1
Deaths	Physical violence by other means	Switzerland	-4.1404	-4.8558	-3.396	1
Deaths	Physical violence by sharp object	Switzerland	-3.6277	-4.5936	-2.6144	1
Deaths	Interpersonal violence	Syrian Arab Republic	0.4545	0.1837	0.729	1
Deaths	Physical violence by firearm	Syrian Arab Republic	0.8658	0.6289	1.0986	1
Deaths	Physical violence by other means	Syrian Arab Republic	0.993	0.7811	1.1657	1
Deaths	Physical violence by sharp object	Syrian Arab Republic	-1.6485	-2.293	-1.0432	1
Deaths	Interpersonal violence	Taiwan (Province of China)	-2.7236	-3.5863	-1.8649	1
Deaths	Physical violence by firearm	Taiwan (Province of China)	-2.8648	-3.676	-1.9063	1
Deaths	Physical violence by other means	Taiwan (Province of China)	-1.4131	-2.489	-0.5217	1
Deaths	Physical violence by sharp object	Taiwan (Province of China)	-5.5493	-6.4757	-4.6318	1
Deaths	Interpersonal violence	Tajikistan	-1.066	-2.7878	0.8201	0
Deaths	Physical violence by firearm	Tajikistan	-2.1948	-4.1163	1.1457	0
Deaths	Physical violence by other means	Tajikistan	-1.4815	-2.2998	-0.5443	1
Deaths	Physical violence by sharp object	Tajikistan	-1.1158	-2.9136	1.8929	0
Deaths	Interpersonal violence	Thailand	-5.8052	-6.2919	-5.2498	1
Deaths	Physical violence by firearm	Thailand	-6.2687	-6.858	-5.6409	1
Deaths	Physical violence by other means	Thailand	-4.4213	-5.0012	-3.7583	1
Deaths	Physical violence by sharp object	Thailand	-6.4335	-6.918	-5.8367	1
Deaths	Interpersonal violence	Timor-Leste	-0.6652	-1.464	-0.0721	1
Deaths	Physical violence by firearm	Timor-Leste	-0.5802	-1.3272	-0.0224	1
Deaths	Physical violence by other means	Timor-Leste	-0.8807	-1.6267	-0.328	1
Deaths	Physical violence by sharp object	Timor-Leste	-0.5317	-1.1934	-0.0138	1
Deaths	Interpersonal violence	Togo	-0.0227	-0.1664	0.113	0
Deaths	Physical violence by firearm	Togo	-0.7055	-0.9237	-0.4944	1
Deaths	Physical violence by other means	Togo	0.1142	0.0447	0.1742	1
Deaths	Physical violence by sharp object	Togo	0.6094	0.4327	0.7836	1
Deaths	Interpersonal violence	Tokelau	-0.1163	-0.1867	-0.0417	1
Deaths	Physical violence by firearm	Tokelau	-0.0617	-0.2696	0.1484	0
Deaths	Physical violence by other means	Tokelau	-0.0612	-0.1193	0.0032	0
Deaths	Physical violence by sharp object	Tokelau	-0.6676	-0.8037	-0.5358	1
Deaths	Interpersonal violence	Tonga	-4.8718	-4.9379	-4.8005	1
Deaths	Physical violence by firearm	Tonga	-5.0526	-5.1332	-4.9515	1
Deaths	Physical violence by other means	Tonga	-4.7328	-4.8085	-4.6506	1
Deaths	Physical violence by sharp object	Tonga	-5.861	-5.9719	-5.701	1
Deaths	Interpersonal violence	Trinidad and Tobago	0.789	-0.1741	1.453	0
Deaths	Physical violence by firearm	Trinidad and Tobago	2.2142	0.7922	3.2401	1
Deaths	Physical violence by other means	Trinidad and Tobago	0.0529	-0.9382	0.8845	0
Deaths	Physical violence by sharp object	Trinidad and Tobago	-0.1462	-1.1008	0.5385	0
Deaths	Interpersonal violence	Tunisia	-1.5173	-1.5684	-1.47	1
Deaths	Physical violence by firearm	Tunisia	-1.3768	-1.435	-1.3079	1
Deaths	Physical violence by other means	Tunisia	-0.8933	-0.9685	-0.8417	1
Deaths	Physical violence by sharp object	Tunisia	-3.8032	-3.8972	-3.7234	1
Deaths	Interpersonal violence	Turkey	-0.506	-0.6456	-0.3823	1
Deaths	Physical violence by firearm	Turkey	-1.0765	-1.1877	-0.9725	1
Deaths	Physical violence by other means	Turkey	-1.9816	-2.1617	-1.8221	1
Deaths	Physical violence by sharp object	Turkey	2.5914	2.3431	2.8278	1
Deaths	Interpersonal violence	Turkmenistan	0.8872	-0.0221	1.7269	0
Deaths	Physical violence by firearm	Turkmenistan	-1.8337	-2.573	-0.8671	1
Deaths	Physical violence by other means	Turkmenistan	0.8125	-0.1016	1.6244	0
Deaths	Physical violence by sharp object	Turkmenistan	0.7233	-0.509	1.6832	0
Deaths	Interpersonal violence	Tuvalu	-0.5168	-0.5482	-0.4886	1
Deaths	Physical violence by firearm	Tuvalu	-0.8741	-0.9049	-0.8414	1
Deaths	Physical violence by other means	Tuvalu	-0.4366	-0.4655	-0.4121	1
Deaths	Physical violence by sharp object	Tuvalu	-1.0819	-1.1083	-1.0573	1
Deaths	Interpersonal violence	Uganda	1.2264	0.8277	1.6812	1
Deaths	Physical violence by firearm	Uganda	0.6455	0.5054	0.7844	1
Deaths	Physical violence by other means	Uganda	0.9831	0.8248	1.1257	1
Deaths	Physical violence by sharp object	Uganda	2.1311	0.6092	4.0398	1
Deaths	Interpersonal violence	Ukraine	0.1409	-1.0098	0.9561	0
Deaths	Physical violence by firearm	Ukraine	0.3525	-0.3342	0.9749	0
Deaths	Physical violence by other means	Ukraine	0.1398	-0.9381	0.9047	0
Deaths	Physical violence by sharp object	Ukraine	0.1518	-0.8437	0.8258	0
Deaths	Interpersonal violence	United Arab Emirates	-2.5479	-2.629	-2.457	1
Deaths	Physical violence by firearm	United Arab Emirates	-2.1869	-2.2472	-2.1238	1
Deaths	Physical violence by other means	United Arab Emirates	-1.9383	-2.0034	-1.8633	1
Deaths	Physical violence by sharp object	United Arab Emirates	-4.7909	-4.9169	-4.6673	1
Deaths	Interpersonal violence	United Kingdom	-3.1759	-3.6307	-2.7608	1
Deaths	Physical violence by firearm	United Kingdom	-3.3773	-4.2415	-2.3358	1
Deaths	Physical violence by other means	United Kingdom	-3.054	-3.5635	-2.6167	1
Deaths	Physical violence by sharp object	United Kingdom	-3.7594	-4.3699	-3.2161	1
Deaths	Interpersonal violence	United Republic of Tanzania	0.2385	0.1499	0.3351	1
Deaths	Physical violence by firearm	United Republic of Tanzania	0.1497	0.0408	0.2496	1
Deaths	Physical violence by other means	United Republic of Tanzania	0.2737	0.1786	0.3715	1
Deaths	Physical violence by sharp object	United Republic of Tanzania	0.3872	0.33	0.4319	1
Deaths	Interpersonal violence	United States Virgin Islands	-1.1748	-1.2537	-1.1165	1
Deaths	Physical violence by firearm	United States Virgin Islands	-0.9779	-1.0364	-0.9293	1
Deaths	Physical violence by other means	United States Virgin Islands	-1.5754	-1.6671	-1.5061	1
Deaths	Physical violence by sharp object	United States Virgin Islands	-1.4556	-1.5318	-1.3893	1
Deaths	Interpersonal violence	United States of America	-2.5104	-2.7265	-2.3138	1
Deaths	Physical violence by firearm	United States of America	-1.9648	-2.3153	-1.6763	1
Deaths	Physical violence by other means	United States of America	-3.7654	-4.0567	-3.5021	1
Deaths	Physical violence by sharp object	United States of America	-4.0177	-4.3786	-3.7135	1
Deaths	Interpersonal violence	Uruguay	-0.0072	-0.4968	0.4757	0
Deaths	Physical violence by firearm	Uruguay	-1.6737	-2.6128	-1.0123	1
Deaths	Physical violence by other means	Uruguay	-1.3356	-2.6064	-0.3102	1
Deaths	Physical violence by sharp object	Uruguay	6.1533	4.0324	9.1502	1
Deaths	Interpersonal violence	Uzbekistan	-1.5579	-1.9671	-1.0834	1
Deaths	Physical violence by firearm	Uzbekistan	-0.7906	-1.3962	-0.1574	1
Deaths	Physical violence by other means	Uzbekistan	-0.6334	-1.5417	0.3375	0
Deaths	Physical violence by sharp object	Uzbekistan	-1.6086	-2.1404	-0.9275	1
Deaths	Interpersonal violence	Vanuatu	0.9979	0.8763	1.1302	1
Deaths	Physical violence by firearm	Vanuatu	0.7308	0.622	0.8329	1
Deaths	Physical violence by other means	Vanuatu	1.1009	0.9799	1.2303	1
Deaths	Physical violence by sharp object	Vanuatu	0.145	0.0333	0.2457	1
Deaths	Interpersonal violence	Venezuela (Bolivarian Republic of)	5.2667	3.5049	6.4892	1
Deaths	Physical violence by firearm	Venezuela (Bolivarian Republic of)	5.1177	3.4199	6.4347	1
Deaths	Physical violence by other means	Venezuela (Bolivarian Republic of)	4.4082	3.6785	5.084	1
Deaths	Physical violence by sharp object	Venezuela (Bolivarian Republic of)	3.8123	2.809	4.8927	1
Deaths	Interpersonal violence	Viet Nam	-3.5334	-4.3957	-3.1309	1
Deaths	Physical violence by firearm	Viet Nam	-4.1377	-4.686	-3.5605	1
Deaths	Physical violence by other means	Viet Nam	-3.525	-4.029	-3.0119	1
Deaths	Physical violence by sharp object	Viet Nam	-3.635	-4.2083	-3.0452	1
Deaths	Interpersonal violence	Yemen	1.2361	0.4335	1.8191	1
Deaths	Physical violence by firearm	Yemen	1.5303	0.0747	2.9248	1
Deaths	Physical violence by other means	Yemen	1.5595	1.3838	1.7282	1
Deaths	Physical violence by sharp object	Yemen	-1.2831	-2.0918	-0.4043	1
Deaths	Interpersonal violence	Zambia	-0.6797	-0.7375	-0.6316	1
Deaths	Physical violence by firearm	Zambia	-0.8569	-0.9065	-0.8046	1
Deaths	Physical violence by other means	Zambia	-0.6951	-0.7388	-0.6491	1
Deaths	Physical violence by sharp object	Zambia	-0.3869	-0.4465	-0.3312	1
Deaths	Interpersonal violence	Zimbabwe	0.0874	-0.1187	0.305	0
Deaths	Physical violence by firearm	Zimbabwe	0.0385	-0.1364	0.2377	0
Deaths	Physical violence by other means	Zimbabwe	0.079	-0.1248	0.2921	0
Deaths	Physical violence by sharp object	Zimbabwe	0.1212	-0.0843	0.3228	0
Incidence	Interpersonal violence	Afghanistan	-0.2467	-0.2607	-0.2291	1
Incidence	Physical violence by firearm	Afghanistan	1.9677	1.9209	2.0158	1
Incidence	Physical violence by other means	Afghanistan	-0.2158	-0.2355	-0.1909	1
Incidence	Physical violence by sharp object	Afghanistan	-0.5227	-0.5348	-0.5108	1
Incidence	Interpersonal violence	Albania	-1.2361	-1.2963	-1.1769	1
Incidence	Physical violence by firearm	Albania	-1.027	-1.2018	-0.8494	1
Incidence	Physical violence by other means	Albania	-1.2285	-1.2901	-1.1692	1
Incidence	Physical violence by sharp object	Albania	-1.3981	-1.4874	-1.3368	1
Incidence	Interpersonal violence	Algeria	-0.2202	-0.2656	-0.1792	1
Incidence	Physical violence by firearm	Algeria	2.6292	2.585	2.6695	1
Incidence	Physical violence by other means	Algeria	-0.218	-0.268	-0.1717	1
Incidence	Physical violence by sharp object	Algeria	-0.3209	-0.3501	-0.295	1
Incidence	Interpersonal violence	American Samoa	-0.5642	-0.588	-0.5407	1
Incidence	Physical violence by firearm	American Samoa	0.9059	0.8629	0.9483	1
Incidence	Physical violence by other means	American Samoa	-0.5698	-0.589	-0.5508	1
Incidence	Physical violence by sharp object	American Samoa	-0.3883	-0.4609	-0.3215	1
Incidence	Interpersonal violence	Andorra	0.0875	0.0397	0.1266	1
Incidence	Physical violence by firearm	Andorra	0.796	0.7391	0.8528	1
Incidence	Physical violence by other means	Andorra	0.0683	0.0181	0.1097	1
Incidence	Physical violence by sharp object	Andorra	-0.0191	-0.0542	0.0086	0
Incidence	Interpersonal violence	Angola	0.1427	0.1296	0.1554	1
Incidence	Physical violence by firearm	Angola	2.0604	2.0246	2.0964	1
Incidence	Physical violence by other means	Angola	0.1542	0.1331	0.175	1
Incidence	Physical violence by sharp object	Angola	0.0717	0.0562	0.0829	1
Incidence	Interpersonal violence	Antigua and Barbuda	0.2703	0.2237	0.3174	1
Incidence	Physical violence by firearm	Antigua and Barbuda	1.6058	1.5355	1.6775	1
Incidence	Physical violence by other means	Antigua and Barbuda	0.2129	0.1756	0.2506	1
Incidence	Physical violence by sharp object	Antigua and Barbuda	0.2481	0.1568	0.3213	1
Incidence	Interpersonal violence	Argentina	0.6078	0.5864	0.6303	1
Incidence	Physical violence by firearm	Argentina	1.8343	1.7969	1.8687	1
Incidence	Physical violence by other means	Argentina	0.6142	0.594	0.6345	1
Incidence	Physical violence by sharp object	Argentina	0.3587	0.3452	0.3733	1
Incidence	Interpersonal violence	Armenia	0.0025	-0.0616	0.0571	0
Incidence	Physical violence by firearm	Armenia	1.8489	1.7869	1.9008	1
Incidence	Physical violence by other means	Armenia	-0.0014	-0.0593	0.0523	0
Incidence	Physical violence by sharp object	Armenia	0.029	-0.0648	0.1044	0
Incidence	Interpersonal violence	Australia	-0.5075	-0.5394	-0.4731	1
Incidence	Physical violence by firearm	Australia	0.5721	0.5212	0.6098	1
Incidence	Physical violence by other means	Australia	-0.5038	-0.5373	-0.4678	1
Incidence	Physical violence by sharp object	Australia	-0.7245	-0.7588	-0.6848	1
Incidence	Interpersonal violence	Austria	-0.3385	-0.3657	-0.3155	1
Incidence	Physical violence by firearm	Austria	0.4089	0.3657	0.4507	1
Incidence	Physical violence by other means	Austria	-0.3306	-0.3555	-0.3054	1
Incidence	Physical violence by sharp object	Austria	-0.5122	-0.5425	-0.4912	1
Incidence	Interpersonal violence	Azerbaijan	-1.3822	-1.473	-1.3053	1
Incidence	Physical violence by firearm	Azerbaijan	1.8478	1.7062	1.9565	1
Incidence	Physical violence by other means	Azerbaijan	-1.5214	-1.6115	-1.4435	1
Incidence	Physical violence by sharp object	Azerbaijan	-0.5369	-0.6246	-0.468	1
Incidence	Interpersonal violence	Bahamas	1.2332	1.1941	1.2755	1
Incidence	Physical violence by firearm	Bahamas	3.2033	3.0784	3.3159	1
Incidence	Physical violence by other means	Bahamas	1.1196	1.0907	1.1512	1
Incidence	Physical violence by sharp object	Bahamas	1.3615	1.3055	1.4054	1
Incidence	Interpersonal violence	Bahrain	0.1563	0.1235	0.1838	1
Incidence	Physical violence by firearm	Bahrain	2.7962	2.7622	2.8332	1
Incidence	Physical violence by other means	Bahrain	0.2	0.1526	0.2351	1
Incidence	Physical violence by sharp object	Bahrain	-0.3736	-0.3863	-0.3581	1
Incidence	Interpersonal violence	Bangladesh	-0.3529	-0.4014	-0.3211	1
Incidence	Physical violence by firearm	Bangladesh	2.8184	2.7896	2.8476	1
Incidence	Physical violence by other means	Bangladesh	-0.346	-0.3956	-0.3129	1
Incidence	Physical violence by sharp object	Bangladesh	-0.5912	-0.6103	-0.5699	1
Incidence	Interpersonal violence	Barbados	0.3304	0.2777	0.376	1
Incidence	Physical violence by firearm	Barbados	1.7997	1.7011	1.8952	1
Incidence	Physical violence by other means	Barbados	0.3145	0.2614	0.3605	1
Incidence	Physical violence by sharp object	Barbados	0.2702	0.2224	0.3132	1
Incidence	Interpersonal violence	Belarus	-1.0082	-1.0988	-0.9414	1
Incidence	Physical violence by firearm	Belarus	1.1785	1.127	1.2298	1
Incidence	Physical violence by other means	Belarus	-1.0374	-1.125	-0.9758	1
Incidence	Physical violence by sharp object	Belarus	-0.8027	-0.896	-0.723	1
Incidence	Interpersonal violence	Belgium	-0.5726	-0.7061	-0.4536	1
Incidence	Physical violence by firearm	Belgium	0.305	0.1974	0.3925	1
Incidence	Physical violence by other means	Belgium	-0.5989	-0.7403	-0.4712	1
Incidence	Physical violence by sharp object	Belgium	-0.4029	-0.4524	-0.3639	1
Incidence	Interpersonal violence	Belize	1.3203	1.282	1.3603	1
Incidence	Physical violence by firearm	Belize	3.1045	2.996	3.2001	1
Incidence	Physical violence by other means	Belize	1.2923	1.2682	1.3181	1
Incidence	Physical violence by sharp object	Belize	1.2372	1.1726	1.3022	1
Incidence	Interpersonal violence	Benin	0.3362	0.3163	0.353	1
Incidence	Physical violence by firearm	Benin	1.8506	1.7807	1.914	1
Incidence	Physical violence by other means	Benin	0.3296	0.3076	0.3478	1
Incidence	Physical violence by sharp object	Benin	0.3277	0.3186	0.3366	1
Incidence	Interpersonal violence	Bermuda	0.1239	0.0536	0.1898	1
Incidence	Physical violence by firearm	Bermuda	1.8068	1.7157	1.894	1
Incidence	Physical violence by other means	Bermuda	0.1281	0.0563	0.1971	1
Incidence	Physical violence by sharp object	Bermuda	-0.1011	-0.1596	-0.0443	1
Incidence	Interpersonal violence	Bhutan	0.4781	0.3854	0.552	1
Incidence	Physical violence by firearm	Bhutan	3.6962	3.6352	3.7565	1
Incidence	Physical violence by other means	Bhutan	0.4913	0.3967	0.5657	1
Incidence	Physical violence by sharp object	Bhutan	0.0701	0.014	0.1149	1
Incidence	Interpersonal violence	Bolivia (Plurinational State of)	-0.2489	-0.2627	-0.2343	1
Incidence	Physical violence by firearm	Bolivia (Plurinational State of)	3.8683	3.7414	3.9933	1
Incidence	Physical violence by other means	Bolivia (Plurinational State of)	-0.3601	-0.371	-0.3502	1
Incidence	Physical violence by sharp object	Bolivia (Plurinational State of)	-0.0737	-0.0855	-0.0601	1
Incidence	Interpersonal violence	Bosnia and Herzegovina	-0.2679	-0.2881	-0.2467	1
Incidence	Physical violence by firearm	Bosnia and Herzegovina	2.2429	2.1508	2.3228	1
Incidence	Physical violence by other means	Bosnia and Herzegovina	-0.2899	-0.3081	-0.2736	1
Incidence	Physical violence by sharp object	Bosnia and Herzegovina	0.0303	-0.0471	0.0952	0
Incidence	Interpersonal violence	Botswana	1.9145	1.8791	1.9541	1
Incidence	Physical violence by firearm	Botswana	3.7614	3.6867	3.8385	1
Incidence	Physical violence by other means	Botswana	1.9042	1.8764	1.9391	1
Incidence	Physical violence by sharp object	Botswana	1.8712	1.8285	1.916	1
Incidence	Interpersonal violence	Brazil	-1.332	-1.3604	-1.3061	1
Incidence	Physical violence by firearm	Brazil	2.1411	2.1173	2.168	1
Incidence	Physical violence by other means	Brazil	-1.3755	-1.399	-1.3534	1
Incidence	Physical violence by sharp object	Brazil	-1.9379	-1.993	-1.8907	1
Incidence	Interpersonal violence	Brunei Darussalam	-0.0663	-0.1062	-0.0327	1
Incidence	Physical violence by firearm	Brunei Darussalam	1.2227	1.128	1.318	1
Incidence	Physical violence by other means	Brunei Darussalam	-0.0946	-0.1333	-0.0614	1
Incidence	Physical violence by sharp object	Brunei Darussalam	0.0913	0.0211	0.149	1
Incidence	Interpersonal violence	Bulgaria	-0.5659	-0.6076	-0.5225	1
Incidence	Physical violence by firearm	Bulgaria	1.5357	1.4601	1.5932	1
Incidence	Physical violence by other means	Bulgaria	-0.5976	-0.6368	-0.5566	1
Incidence	Physical violence by sharp object	Bulgaria	-0.4479	-0.5483	-0.3563	1
Incidence	Interpersonal violence	Burkina Faso	0.3463	0.3164	0.3749	1
Incidence	Physical violence by firearm	Burkina Faso	1.7891	1.7276	1.8477	1
Incidence	Physical violence by other means	Burkina Faso	0.3176	0.2832	0.3503	1
Incidence	Physical violence by sharp object	Burkina Faso	0.4281	0.4102	0.4414	1
Incidence	Interpersonal violence	Burundi	0.0037	-0.1451	0.1144	0
Incidence	Physical violence by firearm	Burundi	0.8226	0.6632	0.9399	1
Incidence	Physical violence by other means	Burundi	-0.0026	-0.1574	0.1167	0
Incidence	Physical violence by sharp object	Burundi	0.0148	-0.1035	0.1076	0
Incidence	Interpersonal violence	Cabo Verde	0.6667	0.6352	0.6965	1
Incidence	Physical violence by firearm	Cabo Verde	2.3532	2.3197	2.389	1
Incidence	Physical violence by other means	Cabo Verde	0.5684	0.539	0.5971	1
Incidence	Physical violence by sharp object	Cabo Verde	0.9142	0.8752	0.9519	1
Incidence	Interpersonal violence	Cambodia	-0.4655	-0.5076	-0.4192	1
Incidence	Physical violence by firearm	Cambodia	2.5476	2.4719	2.6144	1
Incidence	Physical violence by other means	Cambodia	-0.3918	-0.431	-0.3573	1
Incidence	Physical violence by sharp object	Cambodia	-0.7217	-0.7391	-0.7047	1
Incidence	Interpersonal violence	Cameroon	-0.046	-0.1159	0.0055	0
Incidence	Physical violence by firearm	Cameroon	2.0869	2.0005	2.1722	1
Incidence	Physical violence by other means	Cameroon	-0.0544	-0.1288	-0.0026	1
Incidence	Physical violence by sharp object	Cameroon	-0.0474	-0.0896	-0.0151	1
Incidence	Interpersonal violence	Canada	0.15	0.0623	0.2316	1
Incidence	Physical violence by firearm	Canada	1.2071	1.0815	1.3318	1
Incidence	Physical violence by other means	Canada	0.1444	0.053	0.2306	1
Incidence	Physical violence by sharp object	Canada	-0.0565	-0.1068	-0.0051	1
Incidence	Interpersonal violence	Central African Republic	3.0143	2.9532	3.0703	1
Incidence	Physical violence by firearm	Central African Republic	3.1958	3.13	3.2609	1
Incidence	Physical violence by other means	Central African Republic	3.0151	2.951	3.0735	1
Incidence	Physical violence by sharp object	Central African Republic	3.01	2.957	3.0595	1
Incidence	Interpersonal violence	Chad	0.5089	0.4813	0.5372	1
Incidence	Physical violence by firearm	Chad	1.1061	1.0454	1.1483	1
Incidence	Physical violence by other means	Chad	0.4935	0.4646	0.5234	1
Incidence	Physical violence by sharp object	Chad	0.5542	0.5374	0.5714	1
Incidence	Interpersonal violence	Chile	-0.4699	-0.5224	-0.4283	1
Incidence	Physical violence by firearm	Chile	2.5062	2.4615	2.5392	1
Incidence	Physical violence by other means	Chile	-0.6594	-0.7125	-0.6183	1
Incidence	Physical violence by sharp object	Chile	0.6359	0.6071	0.6579	1
Incidence	Interpersonal violence	China	0.0726	0.0284	0.1053	1
Incidence	Physical violence by firearm	China	1.8537	1.7938	1.9098	1
Incidence	Physical violence by other means	China	0.1332	0.098	0.1617	1
Incidence	Physical violence by sharp object	China	-0.4608	-0.5644	-0.3712	1
Incidence	Interpersonal violence	Colombia	-2.1891	-2.319	-2.0893	1
Incidence	Physical violence by firearm	Colombia	-2.1372	-2.36	-1.8779	1
Incidence	Physical violence by other means	Colombia	-2.0215	-2.1351	-1.9333	1
Incidence	Physical violence by sharp object	Colombia	-2.6807	-2.7911	-2.5729	1
Incidence	Interpersonal violence	Comoros	0.7304	0.6499	0.7835	1
Incidence	Physical violence by firearm	Comoros	2.2887	2.153	2.3819	1
Incidence	Physical violence by other means	Comoros	0.7267	0.6402	0.7839	1
Incidence	Physical violence by sharp object	Comoros	0.7209	0.6566	0.7624	1
Incidence	Interpersonal violence	Congo	-0.065	-0.0973	-0.0402	1
Incidence	Physical violence by firearm	Congo	1.9862	1.9511	2.0201	1
[truncated: 1,674 more rows]
